# Supplementary material for: Frontotemporal lobar degeneration targets brain regions linked to expression of recently evolved genes
Source: Brain. 2024 Jun 28;147(9):3032–47. doi: 10.1093/brain/awae205 (PMC11370792; doi:10.1093/brain/awae205)
Supplement: awae205_Supplementary_Data [file awae205_supplementary_data.zip]

Archive with 2 entries (2 files):
- brain-2023-02221-File010.pdf
- brain-2023-02221-File011.xlsx
