# Supplementary material for: Frontotemporal lobar degeneration targets brain regions linked to expression of recently evolved genes
Source: Brain. 2024 Jun 28;147(9):3032–47. doi: 10.1093/brain/awae205 (PMC11370792; doi:10.1093/brain/awae205)
Supplement: awae205_Supplementary_Data [file awae205_supplementary_data.zip › brain-2023-02221-File011.xlsx]

## Sheet: AHBA.HAR.CS
AHBA.BRAIN	HAR.RAW.Doan2016	CS.RAW.Ma2022(HPT)	CS.RAW.Brown2022(iPSC1)	CS.RAW.Seddighi2023(iPSC2)	HAR.BRAIN	CS.BRAIN	CS.HAR.BRAIN	above-median-GU-rep.BRAIN
A1BG	DEC1	AKT3	ONECUT1	AACSP1	AADAT	AKT3	CACNA1E	A2M
A1BG_AS1	MAR1	ANK3	FBN3	AARS1	AATF	ANK3	ERC2	A2ML1
A2M	MAR3	ANKRD20A5P	ARHGAP32	ACTL6B	ABLIM1	ANKRD20A5P	ICA1	AACS
A2ML1	SEPT7	APLP2	GNB1L	ACTR1A	ACKR3	APLP2	KMT2C	AAGAB
A3GALT2	AADAT	ARHGEF11	TRAPPC12	ADARB1	ACO1	ARHGEF11	NCAM1	AAK1
A4GALT	AATF	ATP8A2	SYT7	ADARB2	ACTR3B	ATP8A2	PLEKHA5	AAMDC
AAAS	ABCA12	C2CD5	IQCE	ADCY1	ACTR3BP2	C2CD5	PTPRD	AAR2
AACS	ABCB5	CACNA1E	EPB41L4A	ADCY7	ACTRT2	CACNA1E	PTPRT	AASDH
AADACL3	ABCC13	CADPS	CEP290	ADCY8	ACVR1	CADPS	SHISA9	AASS
AADAT	ABCC4	CAMK2B	MAPKAPK5	ADGRB1	ACVR2A	CAMK2B	VWA8	AATF
AAED1	ABLIM1	CEP290	SPEG	ADGRL1	ADAMTS1	CEP290	ADARB2	AATK
AAGAB	ABRA	CNOT6	DLGAP1	AGRN	ADAMTS2	CNOT6	ADCY8	ABAT
AAK1	ACKR3	CYFIP2	NUP188	AK3	ADAMTS9	CYFIP2	ARL15	ABCA1
AAMDC	ACO1	CYP2C8	LINC01503	AKT3	ADAMTSL1	DLGAP4	CAMTA1	ABCA10
AAMP	ACOXL	DLGAP4	INSR	ARHGAP32	ADARB2	EIF4G3	CASZ1	ABCA3
AANAT	ACTL7B	EIF4G3	PTPRD	ARL15	ADCY8	EPB41L1	CBLN2	ABCA5
AAR2	ACTR3B	EPB41L1	KALRN	ARMH1	ADCY9	ERC2	CDH4	ABCA6
AARD	ACTR3BP2	ERC2	PHF2	ATF7IP2	ADCYAP1	FAM193A	FRMD4B	ABCA8
AARS	ACTRT1	FAM193A	STMN2	ATG4B	ADRA1A	FKBP15	G2E3	ABCA9
AARS2	ACTRT2	FKBP15	UNC13A	ATP6V1B2	ADRA1D	HP1BP3	KCNIP1	ABCB1
AASDH	ACVR1	HP1BP3	PXDN	BCKDHB	ADRA2A	ICA1	KIF26B	ABCB10
AASDHPPT	ACVR2A	ICA1	C20orf194	BCL2L13	ADRB2	IMMT	LRP8	ABCB7
AASS	ADAMTS1	IMMT	ACTL6B	C20orf194	AFF2	IQCB1	MBNL2	ABCB9
AATBC	ADAMTS17	IQCB1	HDGFL2	CACNA1C	AFF3	KALRN	MED13L	ABCC1
AATF	ADAMTS18	KALRN	G2E3	CAMK2B	AGAP1	KCNQ2	METTL8	ABCC12
AATK	ADAMTS2	KCNQ2	SLC24A3	CAMTA1	AGBL4	KIF3A	NTRK3	ABCC5
ABAT	ADAMTS20	KIF3A	PSD	CASZ1	AK4	KMT2C	NUP210	ABCC6
ABCA1	ADAMTS9	KMT2C	CELF5	CBARP	AK8	MADD	ONECUT1	ABCC8
ABCA10	ADAMTSL1	LOC100630923	ZNF826P	CBLN2	AKAP6	MARK3	RALGAPA2	ABCC9
ABCA11P	ADARB2	MADD	MNAT1	CCDC57	ALCAM	MNAT1	RHOBTB3	ABCD2
ABCA2	ADCY8	MARK3	TFAP2E	CDH4	ALG10	NCAM1	SCFD2	ABCD3
ABCA3	ADCY9	MNAT1	SETD5	CDK7	ALG1L	NFIX	SEMA6D	ABCG1
ABCA5	ADCYAP1	NCAM1	ETV5	CDO1	ALK	PACRGL	SIPA1L3	ABCG2
ABCA6	ADPGK-AS1	NFIX	CAMK2B	CELF5	AMZ2	PDE2A	SPRY3	ABCG8
ABCA7	ADRA1A	PACRGL	SHQ1	CELSR3	ANAPC10	PLEKHA1	TBL1X	ABHD12
ABCA8	ADRA1D	PDE2A	KIAA0753	CENPBD1P1	ANGPT1	PLEKHA5	ZNF462	ABHD17B
ABCA9	ADRA2A	PLEKHA1	GRAMD1A	CEP131	ANKRD11	POLDIP3	ZNF521	ABHD17C
ABCB1	ADRB2	PLEKHA5	PFKP	CEP290	ANKRD29	PPP6R3		ABHD18
ABCB10	ADTRP	POLDIP3	RAI2	CERS4	ANKRD30BP2	PRUNE2		ABHD2
ABCB6	AFF2	PPP6R3	AC022966.1	CHID1	ANKS1A	PTPRD		ABHD3
ABCB7	AFF3	PRUNE2	PRELID3A	CNGA3	ANKS1B	PTPRT		ABHD5
ABCB8	AGAP1	PTPRD	IGSF21	CNOT1	ANKS3	RAP1GAP		ABHD6
ABCB9	AGBL1	PTPRT	WDR35	CORO7	ANP32AP1	RAPGEF4		ABI1
ABCC1	AGBL4	RAP1GAP	ADCY1	CPLANE1	ANTXR2	RAPGEF6		ABI2
ABCC10	AGMO	RAPGEF4	ADARB2	CRLS1	ANXA1	RNASET2		ABL1
ABCC12	AGPAT9	RAPGEF6	NECAB2	CSGALNACT1	ANXA2	SCN1A		ABL2
ABCC5	AGTR1	RNASET2	MAST1	CTTNBP2	AOAH	SEPT7P2		ABLIM1
ABCC6	AGTR2	SCN1A	NPEPL1	CYFIP2	AP2B1	SETD5		ABLIM2
ABCC8	AGXT2	SEPT7P2	RALGAPA2	DAPK1	AP5Z1	SH3KBP1		ABLIM3
ABCC9	AHCTF1P1	SETD5	ZFAT	DENND2B	APCDD1	SHISA9		ABR
ABCD2	AHRR	SH3KBP1	CDK7	DIP2A	APIP	STMN2		ABTB2
ABCD3	AIPL1	SHISA9	TRRAP	DLGAP1	APP	STXBP1		ACAA1
ABCD4	AK4	STMN2	RSF1	DLGAP3	APTX	STXBP5L		ACACA
ABCE1	AK8	STXBP1	CTTNBP2	DNAJC12	ARAP2	SYNE1		ACACB
ABCF1	AKAP6	STXBP5L	ATG4B	DNM1	ARAP3	SYT7		ACAD10
ABCF2	AKR1D1	SYNE1	SEMA6D	DTX1	ARHGAP20	TRAPPC12		ACAD11
ABCF3	ALCAM	SYT7	UBASH3B	EHBP1	ARHGAP21	TRRAP		ACAD9
ABCG1	ALDH1A2	TRAPPC12	BCKDHB	ELAPOR1	ARHGAP26	UNC13A		ACADL
ABCG2	ALG10	TRRAP	SEMA4D	ELAVL3	ARHGAP42	UNC79		ACADM
ABCG4	ALG1L	UNC13A	AKT3	EML6	ARID1B	UQCRC2		ACADSB
ABCG8	ALK	UNC79	SPRY3	EP400	ARL13B	VWA8		ACAN
ABHD1	ALX4	UQCRC2	MED13L	EPB41L4A	ARL15	ZNF138		ACAP2
ABHD10	AMZ2	VWA8	POU2F2	ESRRA	ARL4A	ZNF292		ACAP3
ABHD11	ANAPC10	WHSC1L1	DAPK1	ETS2	ARL6IP6	AARS		ACBD3
ABHD12	ANGPT1	ZNF138	ZNF527	ETV5	ARPP21	ACTL6B		ACBD5
ABHD12B	ANKRD11	ZNF292	RNFT2	EVL	ARRDC4	ACTR1A		ACBD6
ABHD13	ANKRD20A4		CASTOR3	FAM81A	ARSJ	ACYP1		ACER2
ABHD14A	ANKRD29		KIF26B	FBN3	ARX	ADARB1		ACER3
ABHD14B	ANKRD30A		TSPOAP1	FEZ1	ASAP3	ADARB2		ACKR2
ABHD16A	ANKRD30BL		NSMCE4A	FKBP1B	ASB18	ADCY1		ACKR3
ABHD16B	ANKRD30BP2		MYO18A	FOXK1	ASCC3	ADCY7		ACLY
ABHD17A	ANKRD32		SEPT7P2	FRG1HP	ASCL1	ADCY8		ACO1
ABHD17B	ANKRD55		ACYP1	FRMD4B	ASIC2	ADGRB1		ACO2
ABHD17C	ANKS1A		DNM1	G2E3	ASTN1	ADGRL1		ACOT11
ABHD18	ANKS1B		ADARB1	GALNT8	ASTN2	AGAP5		ACOT7
ABHD2	ANKS3		PTPRN2	GNB1L	ASXL2	AGRN		ACOT9
ABHD3	ANP32AP1		CDH4	GPSM2	ASXL3	AK3		ACOX1
ABHD4	ANTXR2		ADGRL1	GRAMD1A	ATG4C	ARAF		ACOX3
ABHD5	ANXA1		ZNF423	GREB1	ATG5	ARHGAP32		ACP6
ABHD6	ANXA2		LINGO1	GRIP2	ATOH7	ARL15		ACSBG1
ABHD8	AOAH		AGAP5	GTPBP6	ATP10B	ATF7IP2		ACSF2
ABI1	AP2B1		AGRN	HDAC6	ATP11B	ATG4B		ACSF3
ABI2	AP5Z1		ZNF583	HDGFL2	ATP13A3	ATP6V1B2		ACSL1
ABI3	APCDD1		NPHP4	HULC	ATP1A1	BCKDHB		ACSL3
ABL1	APIP		SCRT1	HYOU1	ATP6V0A1	BCL2L13		ACSL4
ABL2	APOB		44450	ICA1	ATP6V1C1	C20orf194		ACSL6
ABLIM1	APOOP5		NKD1	IFT122	ATP9A	CACNA1C		ACSM1
ABLIM2	APP		RAP1GAP	IGLON5	ATRNL1	CAMTA1		ACSS1
ABLIM3	APTX		MACF1	IGSF21	ATXN7L1	CASZ1		ACSS2
ABR	ARAP2		ZGPAT	INSR	AUTS2	CBLN2		ACSS3
ABRACL	ARAP3		SLC5A7	INTS8	AXIN2	CCDC57		ACTA2
ABRAXAS2	ARHGAP15		ELAVL3	IQCE	AZIN1	CDH4		ACTB
ABT1	ARHGAP20		AARS	ISL2	B3GAT2	CDK7		ACTG2
ABTB1	ARHGAP21		CORO7-PAM16	ISLR2	BACH1	CDO1		ACTL6B
ABTB2	ARHGAP26		SYNE1	ITGA3	BACH2	CELF5		ACTL8
ACAA1	ARHGAP42		BCL2L13	ITGA7	BARD1	CELSR3		ACTN1
ACAA2	ARID1B		ZNF521	KALRN	BBS9	CENPBD1P1		ACTN2
ACACA	ARL13B		INTS8	KCNIP1	BBX	CEP131		ACTN4
ACACB	ARL15		DLGAP3	KCNIP2	BCAS3	CERS4		ACTR2
ACAD10	ARL4A		ARAF	KCNQ2	BCHE	CHID1		ACTR3
ACAD11	ARL6IP6		MGAT1	KIAA0753	BCL11B	CNOT1		ACTR3B
ACAD8	ARPP21		RNF115	KIAA1841	BCL6	CORO7		ACTR3C
ACAD9	ARRDC3-AS1		CNGA3	KIF17	BCL9L	CRLS1		ACTR6
ACADL	ARRDC4		LRP8	KIF21A	BCOR	CSGALNACT1		ACVR1
ACADM	ARSI		TRIM16	KIF26B	BLNK	CTTNBP2		ACVR1B
ACADSB	ARSJ		USP25	KNDC1	BMP2	DAPK1		ACVR1C
ACADVL	ARX		CDO1	L3MBTL1	BMPER	DIP2A		ACVR2A
ACAN	ASAP3			LIN28B	BNIP2	DLGAP1		ACVR2B
ACAP2	ASB18			LIN52	BPGM	DLGAP3		ACYP2
ACAP3	ASB3			LINC00963	BRINP1	DNAJC12		ADA
ACAT1	ASCC3			LINC01503	BRINP2	DNM1		ADA2
ACAT2	ASCL1			LINC02506	BRINP3	DTX1		ADAM10
ACBD3	ASIC2			LINGO1	BTBD3	EHBP1		ADAM17
ACBD4	ASPG			LIPE-AS1	BTBD9	ELAVL3		ADAM19
ACBD5	ASTN1			LLNLR-271E8.1	BTG1	EML6		ADAM22
ACBD6	ASTN2			LMO7	BUB3	EP400		ADAM23
ACBD7	ASXL2			LOXL1-AS1	BUD13	EPB41L4A		ADAM28
ACCS	ASXL3			LRFN1	C10orf76	ESRRA		ADAM29
ACD	ATG4C			LRP8	C11orf49	ETS2		ADAM7
ACE	ATG5			MACF1	C11orf74	ETV5		ADAM9
ACER2	ATOH7			MADD	C11orf87	EVL		ADAMTS10
ACER3	ATP10B			MAP6D1	C12orf76	FAM81A		ADAMTS13
ACHE	ATP11B			MAST1	C14orf177	FBN3		ADAMTS14
ACIN1	ATP13A3			MBNL2	C14orf28	FEZ1		ADAMTS19
ACKR1	ATP13A5			MED13L	C15orf41	FKBP1B		ADAMTS2
ACKR2	ATP1A1			METTL8	C16orf62	FOXK1		ADAMTS5
ACKR3	ATP5G3			MNAT1	C1D	FRMD4B		ADAMTS7
ACKR4	ATP6V0A1			MRPL45P2	C1orf35	G2E3		ADAMTS9
ACLY	ATP6V1C1			MTRR	C1orf94	GNB1L		ADAMTSL1
ACO1	ATP9A			MTSS2	C3orf58	GPSM2		ADAMTSL2
ACO2	ATRNL1			MYO18A	C3orf67	GRAMD1A		ADAMTSL3
ACOT11	ATXN7L1			MYO1C	C3orf80	GREB1		ADAP1
ACOT13	ATXN8OS			MYO9B	C4orf19	GRIP2		ADAP2
ACOT2	AUTS2			NADSYN1	C4orf22	GTPBP6		ADAR
ACOT4	AXIN2			NECAB2	C4orf33	HDAC6		ADARB1
ACOT7	AZIN1			NKD1	C5orf30	HDGFL2		ADARB2
ACOT8	B3GALTL			NOP14-AS1	C6orf118	HYOU1		ADAT2
ACOT9	B3GAT2			NPEPL1	CA10	IFT122		ADCK1
ACOX1	BACH1			NPHP4	CA8	IGLON5		ADCK5
ACOX2	BACH2			NPLOC4	CAAP1	IGSF21		ADCY1
ACOX3	BAGE3			NSMCE4A	CACHD1	INSR		ADCY2
ACP1	BAI3			NTRK3	CACNA1E	INTS8		ADCY3
ACP2	BARD1			NUP188	CACNA2D3	IQCE		ADCY5
ACP5	BARHL2			NUP210	CACNG2	ISLR2		ADCY7
ACP6	BARX2			NYNRIN	CACNG3	ITGA3		ADCY8
ACPP	BASP1P1			ONECUT1	CADM1	ITGA7		ADCY9
ACR	BBS9			PAOX	CADM2	KCNIP1		ADCYAP1R1
ACRBP	BBX			PCBP3	CADPS2	KCNIP2		ADD1
ACSBG1	BCAS3			PEDS1	CALD1	KIAA0753		ADD2
ACSF2	BCHE			PFKP	CAMK1G	KIAA1841		ADD3
ACSF3	BCL11B			PHF12	CAMK2D	KIF17		ADGRA1
ACSL1	BCL6			PHF2	CAMKMT	KIF21A		ADGRA2
ACSL3	BCL9L			PKD1	CAMTA1	KIF26B		ADGRA3
ACSL4	BCOR			POU2F2	CAND1	KNDC1		ADGRB1
ACSL6	BEND4			PRELID3A	CAPRIN1	L3MBTL1		ADGRB2
ACSM1	BLNK			PREX1	CAPZB	LIN28B		ADGRB3
ACSM2A	BMP2			PRKG2	CASC10	LIN52		ADGRF5
ACSM5	BMPER			PSD	CASC15	LINC00963		ADGRG1
ACSS1	BMS1P18			PTPRD	CASK	LINGO1		ADGRG5
ACSS2	BNC2			PTPRN2	CASZ1	LMO7		ADGRG6
ACSS3	BNIP2			PTPRT	CBLN1	LRFN1		ADGRL1
ACTA1	BPGM			PTPRZ1	CBLN2	LRP8		ADGRL2
ACTA2	BPIFC			PXDN	CBLN4	MACF1		ADGRL3
ACTB	BRINP1			RAB40B	CCDC144NL	MAP6D1		ADGRL4
ACTBL2	BRINP2			RAI2	CCDC158	MAPKAPK5		ADGRV1
ACTC1	BRINP3			RALGAPA2	CCDC171	MAST1		ADI1
ACTG1	BTBD3			RANBP17	CCDC68	MBNL2		ADIPOR2
ACTG1P4	BTBD9			RAP1GAP	CCDC85A	MED13L		ADK
ACTG2	BTG1			RBPMS	CCDC93	METTL8		ADNP
ACTL10	BTG4			RFLNA	CCNC	MGAT1		ADNP2
ACTL6A	BTNL3			RGPD4	CCNG1	MTRR		ADORA1
ACTL6B	BTNL8			RHOBTB3	CCNH	MYO18A		ADORA2B
ACTL8	BUB3			RIN2	CCSER1	MYO1C		ADPGK
ACTN1	BUD13			RNASET2	CCSER2	MYO9B		ADPRHL1
ACTN2	C10orf11			RNFT2	CCT6B	NADSYN1		ADRA1A
ACTN4	C10orf76			RP1-283E3.8	CCT8	NECAB2		ADRA1B
ACTR10	C11orf49			RP11-106M3.5	CD47	NKD1		ADSL
ACTR1A	C11orf53			RP11-291L22.9	CD82	NPHP4		AEBP2
ACTR1B	C11orf74			RP5-864K19.4	CDC14C	NPLOC4		AFAP1
ACTR2	C11orf87			RSF1	CDC27	NSMCE4A		AFAP1L1
ACTR3	C12orf42			SCFD2	CDC73	NTRK3		AFAP1L2
ACTR3B	C12orf56			SDAD1	CDCA7L	NUP188		AFDN
ACTR3BP2	C12orf76			SEMA3D	CDH10	NUP210		AFF1
ACTR3C	C12orf79			SEMA6D	CDH11	NYNRIN		AFF2
ACTR5	C13orf45			SEPTIN11	CDH12	ONECUT1		AFF3
ACTR6	C14orf177			SEPTIN7P2	CDH13	PAOX		AFF4
ACTR8	C14orf180			SETD5	CDH18	PCBP3		AFG1L
ACTRT2	C14orf28			SHQ1	CDH19	PFKP		AFG3L1P
ACTRT3	C14orf64			SIPA1L3	CDH2	PHF12		AFG3L2
ACVR1	C15orf41			SLC1A6	CDH20	PHF2		AFTPH
ACVR1B	C16orf47			SLC24A3	CDH22	PKD1		AGAP1
ACVR1C	C16orf62			SLC26A11	CDH23	POU2F2		AGAP3
ACVR2A	C17orf112			SPEG	CDH3	PRELID3A		AGBL2
ACVR2B	C19orf45			SPPL2B	CDH4	PREX1		AGBL3
ACVRL1	C1D			STKLD1	CDH6	PRKG2		AGBL4
ACY3	C1orf172			STMN2	CDH7	PSD		AGFG1
ACYP1	C1orf173			STXBP5L	CDH8	PTPRN2		AGK
ACYP2	C1orf35			SYN3	CDH9	PTPRZ1		AGL
ADA	C1orf87			SYNE1	CDHR3	PXDN		AGO1
ADA2	C1orf94			SYT7	CDK14	RAB40B		AGO2
ADAD2	C1QTNF9			TBL1X	CDKAL1	RAI2		AGO3
ADAL	C21orf37			TCTE1	CDKL5	RALGAPA2		AGO4
ADAM10	C21orf54			TFAP2E	CDS2	RANBP17		AGPAT3
ADAM11	C22orf34			TGFB3	CELF2	RBPMS		AGPAT4
ADAM15	C2orf27B			TMEM117	CENPC	RGPD4		AGPAT5
ADAM17	C2orf47			TMEM175	CENPW	RHOBTB3		AGPS
ADAM19	C3orf55			TRAPPC12	CEP170	RIN2		AGRN
ADAM20	C3orf58			TRRAP	CEP170P1	RNF115		AGT
ADAM20P1	C3orf67			TSPAN18	CEP44	RNFT2		AGTPBP1
ADAM22	C3orf72			TTC12	CEP95	RSF1		AHCTF1
ADAM23	C3orf80			TTYH2	CETN3	SCFD2		AHCYL1
ADAM28	C4orf19			UBASH3B	CHD6	SCRT1		AHCYL2
ADAM29	C4orf22			UNC13A	CHL1	SDAD1		AHDC1
ADAM33	C4orf32			UNC13B	CHMP2B	SEMA3D		AHI1
ADAM7	C4orf33			USP10	CHMP4C	SEMA4D		AHNAK
ADAM8	C5orf30			USP13	CHODL	SEMA6D		AHNAK2
ADAM9	C5orf63			USP24	CHRDL1	SHQ1		AHR
ADAMDEC1	C6orf118			USP36	CHRM2	SIPA1L3		AIDA
ADAMTS1	C6orf195			UVRAG	CHST9	SLC1A6		AIFM1
ADAMTS10	C7orf10			VWCE	CLCN2	SLC24A3		AIFM2
ADAMTS13	C7orf66			WASL	CLDN12	SLC26A11		AIG1
ADAMTS14	C7orf76			WDR35	CLEC14A	SPEG		AIM2
ADAMTS19	C8orf87			XPO4	CLINT1	SPPL2B		AJAP1
ADAMTS2	C9orf92			ZDHHC1	CLMN	SPRY3		AK2
ADAMTS4	CA10			ZFAT	CLSTN2	SYN3		AK3
ADAMTS5	CA8			ZGPAT	CLUHP3	TBL1X		AK4
ADAMTS7	CAAP1			ZNF141	CLYBL	TCTE1		AK5
ADAMTS8	CACHD1			ZNF382	CMC1	TFAP2E		AK8
ADAMTS9	CACNA1E			ZNF423	CNIH3	TGFB3		AK9
ADAMTSL1	CACNA2D3			ZNF462	CNKSR2	TMEM117		AKAIN1
ADAMTSL2	CACNG2			ZNF527	CNKSR3	TMEM175		AKAP1
ADAMTSL3	CACNG3			ZNF529	CNOT4	TSPAN18		AKAP10
ADAMTSL5	CADM1			ZNF826P	CNTLN	TSPOAP1		AKAP11
ADAP1	CADM2				CNTN3	TTC12		AKAP12
ADAP2	CADM2-AS2				CNTN4	TTYH2		AKAP13
ADAR	CADPS2				CNTN5	UNC13B		AKAP17A
ADARB1	CALD1				CNTN6	USP10		AKAP6
ADARB2	CAMK1G				CNTNAP2	USP13		AKAP7
ADARB2_AS1	CAMK2D				CNTNAP5	USP24		AKAP8L
ADAT1	CAMKMT				COBL	USP25		AKAP9
ADAT2	CAMTA1				COG6	USP36		AKIRIN2
ADAT3	CAND1				COL11A1	UVRAG		AKR1C3
ADCK1	CAND1.11				COL23A1	VWCE		AKR1E2
ADCK2	CAPRIN1				COL25A1	WASL		AKT1
ADCK5	CAPZB				COLQ	WDR35		AKT2
ADCY1	CASC10				COPS8	XPO4		AKT3
ADCY10P1	CASC15				COX6A1	ZFAT		ALCAM
ADCY2	CASC16				COX7C	ZGPAT		ALDH18A1
ADCY3	CASC17				CPE	ZNF141		ALDH1A1
ADCY4	CASK				CPLX2	ZNF382		ALDH1A3
ADCY5	CASQ2				CPM	ZNF423		ALDH1L1
ADCY6	CASZ1				CPNE7	ZNF462		ALDH1L2
ADCY7	CBLN1				CPSF2	ZNF521		ALDH2
ADCY8	CBLN2				CRBN	ZNF527		ALDH3A2
ADCY9	CBLN4				CREB1	ZNF529		ALDH4A1
ADCYAP1	CCDC132				CREB5	ZNF583		ALDH5A1
ADCYAP1R1	CCDC144NL				CREBL2	ZNF826P		ALDH7A1
ADD1	CCDC147				CRIM1			ALDH9A1
ADD2	CCDC158				CRIPAK			ALG1
ADD3	CCDC171				CRNDE			ALG11
ADGRA1	CCDC178				CRYZ			ALG13
ADGRA2	CCDC23				CSMD1			ALG14
ADGRA3	CCDC41-AS1				CSMD3			ALG5
ADGRB1	CCDC42B				CSNK1G3			ALG6
ADGRB2	CCDC68				CSPP1			ALG8
ADGRB3	CCDC85A				CSRNP3			ALG9
ADGRE5	CCDC93				CSRP2			ALK
ADGRF5	CCNC				CSTF2			ALKBH3
ADGRG1	CCNG1				CTAGE11P			ALKBH8
ADGRG5	CCNH				CTBP2			ALMS1
ADGRG6	CCRN4L				CTNNA2			ALOX12B
ADGRL1	CCSER1				CTNNA3			ALOX5
ADGRL2	CCSER2				CTNNBL1			ALOX5AP
ADGRL3	CCT6B				CTPS2			ALPK1
ADGRL4	CCT8				CTSO			ALPL
ADGRV1	CD180				CWC22			ALS2
ADH1C	CD1D				CXCR4			AMBRA1
ADH5	CD47				CXXC4			AMFR
ADHFE1	CD69				CYBRD1			AMMECR1
ADI1	CD82				CYLD			AMN1
ADIPOR1	CDC14C				CYP26B1			AMOT
ADIPOR2	CDC27				CYP7B1			AMOTL1
ADIRF	CDC73				CYYR1			AMPD3
ADK	CDCA7				DAB1			AMPH
ADM	CDCA7L				DAB2			AMZ1
ADM5	CDH10				DACH1			AMZ2
ADNP	CDH11				DACH2			ANAPC1
ADNP_AS1	CDH12				DAD1			ANAPC10
ADNP2	CDH13				DCAF12L2			ANAPC4
ADO	CDH18				DCAF4			ANAPC5
ADORA1	CDH19				DCBLD2			ANGEL1
ADORA2B	CDH2				DCC			ANGPT1
ADPGK	CDH20				DCDC1			ANGPT2
ADPRHL1	CDH22				DCLK2			ANGPT4
ADPRHL2	CDH23				DCN			ANGPTL2
ADPRM	CDH3				DCTD			ANK1
ADRA1A	CDH4				DDHD1			ANK2
ADRA1B	CDH5				DDIT4L			ANK3
ADRA1D	CDH6				DDX18			ANKAR
ADRA2A	CDH7				DEDD2			ANKDD1A
ADRA2C	CDH8				DEFB118			ANKFY1
ADRB1	CDH9				DENND1A			ANKH
ADRB2	CDHR3				DEPDC1			ANKHD1
ADRM1	CDK14				DERA			ANKIB1
ADSL	CDKAL1				DGKB			ANKLE2
ADSS	CDKL5				DGKG			ANKMY2
ADSSL1	CDS2				DHRS4L1			ANKRD10
AEBP1	CDX2				DHX35			ANKRD11
AEBP2	CELF2				DIAPH3			ANKRD12
AES	CENPC				DLC1			ANKRD13A
AFAP1	CENPW				DLG2			ANKRD13C
AFAP1L1	CEP170				DLX2			ANKRD17
AFAP1L2	CEP170P1				DMD			ANKRD18A
AFDN	CEP44				DMRT2			ANKRD18B
AFDN_DT	CEP95				DNAH5			ANKRD18CP
AFF1	CETN3				DNAJC3			ANKRD20A11P
AFF2	CGB				DNER			ANKRD20A5P
AFF3	CHD6				DNM3			ANKRD20A8P
AFF4	CHL1				DNPEP			ANKRD20A9P
AFG1L	CHMP2B				DOC2B			ANKRD24
AFG3L1P	CHMP4C				DOCK10			ANKRD26
AFG3L2	CHODL				DOCK3			ANKRD27
AFMID	CHRDL1				DOCK4			ANKRD28
AFTPH	CHRM2				DOK5			ANKRD29
AGA	CHRNB4				DPH5			ANKRD30B
AGAP1	CHST9				DPH6			ANKRD33B
AGAP11	CISTR-ACT				DPP10			ANKRD36B
AGAP2	CLCN2				DPP6			ANKRD36C
AGAP2_AS1	CLDN12				DPY19L2P4			ANKRD42
AGAP3	CLDN18				DPYD			ANKRD44
AGAP5	CLEC14A				DROSHA			ANKRD45
AGBL2	CLINT1				DSCAML1			ANKRD46
AGBL3	CLLU1OS				DTNBP1			ANKRD50
AGBL4	CLMN				DTWD2			ANKRD6
AGBL5	CLNK				DUSP16			ANKS1A
AGER	CLSTN2				DUSP26			ANKS1B
AGFG1	CLUHP3				DUSP6			ANKS3
AGFG2	CLYBL				DYNC1I1			ANKS6
AGGF1	CMC1				DYNC1I2			ANLN
AGK	CNIH3				DYNLRB2			ANO10
AGL	CNKSR2				DYRK2			ANO2
AGMAT	CNKSR3				DYSF			ANO3
AGO1	CNOT4				EBF1			ANO4
AGO2	CNTLN				EDA			ANO5
AGO3	CNTN3				EDIL3			ANO6
AGO4	CNTN4				EDNRA			ANO7
AGPAT1	CNTN5				EFCAB11			ANOS1
AGPAT3	CNTN6				EFNA5			ANP32A
AGPAT4	CNTNAP2				EFR3A			ANTXR1
AGPAT4_IT1	CNTNAP5				EFR3B			ANTXR2
AGPAT5	COBL				EFS			ANXA11
AGPS	COG6				EGLN3			ANXA2
AGRN	COL11A1				EIF3H			ANXA3
AGT	COL15A1				EIF3IP1			ANXA4
AGTPBP1	COL23A1				EIF3M			ANXA5
AGTRAP	COL25A1				EIF4E			ANXA6
AGXT	COL4A6				EIF5			ANXA7
AHCTF1	COL6A4P1				ELAVL2			AOAH
AHCY	COLQ				ELMO1			AP1AR
AHCYL1	COPS8				ELP3			AP1B1
AHCYL2	COX6A1				ELP4			AP1G1
AHDC1	COX7B2				EMCN			AP1M1
AHI1	COX7C				EMX2			AP1S3
AHNAK	CP				ENOX1			AP2A1
AHNAK2	CPA3				EPHA3			AP2A2
AHR	CPE				EPHA4			AP2B1
AHSA1	CPEB2-AS1				EPHA5			AP3B1
AHSA2P	CPLX2				EPHA6			AP3B2
AHSG	CPM				EPHA7			AP3D1
AIDA	CPNE7				EPM2A			AP3S1
AIF1	CPO				ERBB4			AP4E1
AIF1L	CPS1				ERC2			AP4S1
AIFM1	CPSF2				ERCC4			APAF1
AIFM2	CRBN				ERI3			APBA1
AIFM3	CREB1				ERRFI1			APBA2
AIG1	CREB5				ESRRB			APBB1
AIM2	CREBL2				ESRRG			APBB1IP
AIMP1	CRIM1				ETAA1			APBB2
AIMP2	CRIPAK				ETNK1			APC
AIP	CRNDE				ETS1			APCDD1
AIRE	CRYZ				ETV1			APCDD1L
AJAP1	CSMD1				EXOC2			APIP
AJM1	CSMD3				EXOC4			APLP2
AK1	CSNK1G3				EXOC6			APMAP
AK2	CSPP1				EXT1			APOL3
AK3	CSRNP3				EYA1			APOLD1
AK4	CSRP2				EYA4			APOO
AK5	CSTF2				F13A1			APOOL
AK6	CT64				FAF1			APP
AK8	CTAGE11P				FAM107B			APPBP2
AK9	CTBP2				FAM110B			APPL1
AKAIN1	CTNNA2				FAM135B			APPL2
AKAP1	CTNNA3				FAM160B1			APTX
AKAP10	CTNNBL1				FAM173B			AQR
AKAP11	CTPS2				FAM198B			AR
AKAP12	CTSO				FAM19A1			ARAF
AKAP13	CWC22				FAM19A2			ARAP1
AKAP17A	CXCR4				FAM19A4			ARAP2
AKAP5	CXorf21				FAM204A			ARAP3
AKAP6	CXXC4				FAM46A			AREL1
AKAP7	CYBRD1				FAM49A			ARF3
AKAP8	CYLC2				FAM76B			ARFGAP3
AKAP8L	CYLD				FAM84A			ARFGEF1
AKAP9	CYP26B1				FAM84B			ARFGEF2
AKIP1	CYP7B1				FAM92A1P2			ARFGEF3
AKIRIN1	CYYR1				FAM98A			ARFIP1
AKIRIN2	DAB1				FAM9B			ARGLU1
AKR1A1	DAB2				FAN1			ARHGAP10
AKR1B1	DACH1				FANCF			ARHGAP12
AKR1C1	DACH2				FANCL			ARHGAP17
AKR1C3	DAD1				FASTKD2			ARHGAP18
AKR1C4	DAOA-AS1				FAT3			ARHGAP19
AKR1E2	DCAF12L2				FAXC			ARHGAP20
AKR7A2	DCAF4				FBXL17			ARHGAP21
AKR7A2P1	DCAF8L1				FBXL4			ARHGAP22
AKR7A3	DCBLD2				FBXO15			ARHGAP23
AKR7L	DCC				FBXO33			ARHGAP24
AKT1	DCDC1				FBXO8			ARHGAP25
AKT1S1	DCDC5				FBXW11			ARHGAP26
AKT2	DCLK2				FBXW7			ARHGAP27
AKT3	DCN				FERMT1			ARHGAP28
AKTIP	DCSTAMP				FGF13			ARHGAP29
ALAD	DCTD				FGF14			ARHGAP31
ALAS1	DDHD1				FGF18			ARHGAP32
ALAS2	DDIT4L				FGFR2			ARHGAP35
ALB	DDO				FHIT			ARHGAP36
ALCAM	DDX18				FHOD3			ARHGAP39
ALDH16A1	DEDD2				FIGN			ARHGAP42
ALDH18A1	DEFB112				FJX1			ARHGAP44
ALDH1A1	DEFB116				FKBP5			ARHGAP5
ALDH1A3	DEFB118				FLI1			ARHGAP6
ALDH1B1	DENND1A				FLJ33534			ARHGEF1
ALDH1L1	DEPDC1				FMN1			ARHGEF10
ALDH1L2	DERA				FOCAD			ARHGEF10L
ALDH2	DES				FOLH1			ARHGEF11
ALDH3A2	DGKB				FOXB1			ARHGEF12
ALDH3B1	DGKG				FOXG1			ARHGEF16
ALDH4A1	DHRS4L1				FOXN3			ARHGEF17
ALDH5A1	DHX35				FOXP1			ARHGEF18
ALDH6A1	DIAPH3				FOXP2			ARHGEF2
ALDH7A1	DIRC3				FOXQ1			ARHGEF26
ALDH8A1	DISC1FP1				FOXS1			ARHGEF3
ALDH9A1	DKFZp434L192				FREM1			ARHGEF33
ALDOA	DKFZp566F0947				FRK			ARHGEF37
ALDOC	DKFZp686K1684				FRMD4A			ARHGEF4
ALG1	DKK2				FRMD4B			ARHGEF6
ALG10	DLC1				FSTL4			ARHGEF7
ALG10B	DLG2				FSTL5			ARHGEF9
ALG11	DLX2				FTCDNL1			ARID1A
ALG12	DLX6-AS1				FTO			ARID1B
ALG13	DMD				FUNDC2P2			ARID2
ALG14	DMRT2				FUT8			ARID3A
ALG1L	DMRT3				FZD1			ARID3B
ALG2	DNAH11				FZD8			ARID4A
ALG3	DNAH5				G2E3			ARID4B
ALG5	DNAJC3				GABPA			ARID5B
ALG6	DNER				GABRA2			ARIH1
ALG8	DNM3				GABRG2			ARIH2
ALG9	DNPEP				GAD1			ARL13B
ALK	DOC2B				GALC			ARL15
ALKAL1	DOCK10				GALNT10			ARL17A
ALKAL2	DOCK2				GALNT11			ARL17B
ALKBH1	DOCK3				GALNT13			ARL3
ALKBH2	DOCK4				GALNT14			ARL5A
ALKBH3	DOCK9-AS2				GALNT5			ARL6
ALKBH4	DOK5				GBE1			ARL6IP6
ALKBH5	DPH5				GCC2			ARL8B
ALKBH6	DPH6				GCDH			ARMC2
ALKBH7	DPH6-AS1				GCFC2			ARMC8
ALKBH8	DPP10				GFRA1			ARMC9
ALMS1	DPP6				GFRA2			ARMCX4
ALMS1P1	DPY19L2P4				GFRAL			ARNT
ALOX12B	DPYD				GJA1			ARNT2
ALOX12P2	DROSHA				GKAP1			ARPC1A
ALOX15B	DSC3				GLCCI1			ARPP21
ALOX5	DSCAML1				GLI3			ARRB1
ALOX5AP	DTL				GLIS1			ARSB
ALOXE3	DTNBP1				GLIS3			ARSD
ALPK1	DTWD2				GLP2R			ARSF
ALPL	DUSP16				GLUD2			ARSG
ALPP	DUSP26				GMDS			ARSJ
ALPPL2	DUSP6				GNAQ			ARSK
ALS2	DYNC1I1				GOLIM4			ART3
ALS2CL	DYNC1I2				GOPC			ARVCF
ALS2CR12	DYNLRB2				GORAB			ASAH2
ALX3	DYRK2				GORASP2			ASAH2B
ALYREF	DYSF				GOT2			ASAP1
AMACR	E2F7				GPAM			ASAP2
AMBRA1	EBF1				GPATCH2			ASAP3
AMD1	EBF3				GPC4			ASB13
AMDHD1	EDA				GPC5			ASB18
AMDHD2	EDDM3A				GPC6			ASB2
AMER1	EDIL3				GPD2			ASB4
AMER2	EDNRA				GPR139			ASB5
AMER3	EFCAB11				GPR156			ASB7
AMFR	EFNA5				GPR26			ASCC1
AMH	EFR3A				GPR39			ASCC2
AMIGO1	EFR3B				GRB14			ASCC3
AMIGO2	EFS				GREB1L			ASGR1
AMIGO3	EGFLAM				GRIA3			ASGR2
AMMECR1	EGLN3				GRID1			ASH1L
AMMECR1L	EHF				GRID2			ASH2L
AMN	EIF3H				GRIK1			ASIC1
AMN1	EIF3IP1				GRIK2			ASIC2
AMOT	EIF3M				GRIK3			ASIC4
AMOTL1	EIF4E				GRIK4			ASIP
AMOTL2	EIF5				GRIN2A			ASMTL
AMPD2	ELAVL2				GRIN2B			ASPH
AMPD3	ELMO1				GRIN3A			ASPSCR1
AMPH	ELP3				GRIP1			ASRGL1
AMT	ELP4				GRM7			ASS1
AMY2A	ELTD1				GRM8			ASTN1
AMZ1	EMCN				GTDC1			ASTN2
AMZ2	EMCN-IT3				GTF2IRD1P1			ASXL1
AMZ2P1	EMX2				GUSBP3			ASXL2
ANAPC1	EN1				GUSBP4			ASXL3
ANAPC10	ENOX1				GXYLT1			ATAD1
ANAPC11	EOMES				GYPC			ATAD2
ANAPC13	EPHA3				HACE1			ATAD2B
ANAPC15	EPHA4				HAND2			ATAD3B
ANAPC16	EPHA5				HAR1A			ATCAY
ANAPC2	EPHA6				HCCS			ATE1
ANAPC4	EPHA7				HDAC9			ATF1
ANAPC5	EPM2A				HEATR5A			ATF2
ANAPC7	ERBB4				HGD			ATF3
ANG	ERC2				HHAT			ATF6
ANGEL1	ERCC4				HHEX			ATF7
ANGEL2	ERI3				HHIP			ATF7IP
ANGPT1	ERICH1-AS1				HIBADH			ATF7IP2
ANGPT2	ERRFI1				HIST3H2A			ATG10
ANGPT4	ESRRB				HIST3H3			ATG13
ANGPTL2	ESRRG				HIVEP1			ATG14
ANGPTL4	ETAA1				HIVEP2			ATG16L1
ANGPTL6	ETNK1				HMGCLL1			ATG16L2
ANHX	ETS1				HNMT			ATG2B
ANK1	ETV1				HNRNPA3			ATG4A
ANK2	EVX2				HNRNPD			ATG4B
ANK3	EXOC2				HNRNPKP3			ATG4C
ANKAR	EXOC4				HOXA3			ATG5
ANKDD1A	EXOC6				HOXD9			ATG7
ANKFY1	EXT1				HPSE2			ATIC
ANKH	EYA1				HRH2			ATL1
ANKHD1	EYA4				HS1BP3			ATL2
ANKIB1	EYS				HS3ST1			ATL3
ANKK1	F13A1				HS3ST4			ATM
ANKLE2	FAF1				HS3ST5			ATOH8
ANKMY2	FAM107B				HS6ST1			ATP10A
ANKRA2	FAM110B				HS6ST2			ATP10B
ANKRD10	FAM135B				HS6ST3			ATP10D
ANKRD11	FAM160B1				HSF2			ATP11A
ANKRD12	FAM170A				HSPA13			ATP11B
ANKRD13A	FAM173B				HTR1E			ATP11C
ANKRD13B	FAM196B				HTR1F			ATP13A3
ANKRD13C	FAM198B				HTR2A			ATP13A4
ANKRD13D	FAM19A1				HTR7			ATP1A1
ANKRD16	FAM19A2				IBTK			ATP1A3
ANKRD17	FAM19A4				ICA1			ATP1B1
ANKRD18A	FAM204A				ICK			ATP1B3
ANKRD18B	FAM46A				ID4			ATP23
ANKRD18CP	FAM49A				IFNAR2			ATP2A2
ANKRD18DP	FAM53A				IFT81			ATP2B1
ANKRD19P	FAM76B				IGF1			ATP2B2
ANKRD2	FAM84A				IGFBP2			ATP2B3
ANKRD20A11P	FAM84B				IGFBP3			ATP2B4
ANKRD20A12P	FAM86A				IGSF11			ATP2C1
ANKRD20A4_ANKRD20A20P	FAM92A1P2				IKZF2			ATP2C2
ANKRD20A5P	FAM98A				IL1RAP			ATP5MC2
ANKRD20A8P	FAM9B				IL1RAPL1			ATP6AP1L
ANKRD20A9P	FAN1				IL1RAPL2			ATP6V0A1
ANKRD23	FANCF				IMMP2L			ATP6V0A2
ANKRD24	FANCL				IMPG1			ATP6V0A4
ANKRD26	FASTKD2				INHBA			ATP6V0D1
ANKRD27	FAT3				INO80D			ATP6V0E1
ANKRD28	FAXC				INPP5A			ATP6V1A
ANKRD29	FBXL17				INSIG2			ATP6V1B2
ANKRD30B	FBXL4				INTS10			ATP6V1C1
ANKRD30BP2	FBXO15				INTU			ATP6V1D
ANKRD33	FBXO33				IQCH			ATP6V1E2
ANKRD33B	FBXO8				IQGAP1			ATP6V1H
ANKRD34A	FBXW11				IQSEC1			ATP7A
ANKRD34C	FBXW7				IRX1			ATP7B
ANKRD35	FCRL2				IRX3			ATP8A1
ANKRD36B	FCRL3				IRX4			ATP8A2
ANKRD36BP1	FERD3L				ISL1			ATP8B1
ANKRD36BP2	FERMT1				ISPD			ATP8B2
ANKRD36C	FGF10				ISX			ATP8B3
ANKRD37	FGF13				ITGA6			ATP8B5P
ANKRD39	FGF14				ITGAV			ATP9A
ANKRD40	FGF18				ITGB1			ATP9B
ANKRD42	FGF20				ITGB4			ATPAF1
ANKRD44	FGFR2				ITGB8			ATPAF2
ANKRD45	FHIT				ITPR1			ATR
ANKRD46	FHOD3				JADE1			ATRN
ANKRD49	FIGN				JAG1			ATRNL1
ANKRD50	FJX1				JAZF1			ATRX
ANKRD52	FKBP5				KCNA4			ATXN1
ANKRD53	FLI1				KCNB2			ATXN10
ANKRD54	FLJ25363				KCND2			ATXN1L
ANKRD6	FLJ31662				KCNH7			ATXN2
ANKRD65	FLJ33534				KCNH8			ATXN3
ANKRD9	FLJ35024				KCNIP1			ATXN7
ANKS1A	FLJ35282				KCNJ2			ATXN7L1
ANKS1B	FLJ41200				KCNJ3			AUH
ANKS3	FLJ45079				KCNJ6			AUTS2
ANKS6	FLJ46066				KCNMB2			AVEN
ANKZF1	FLJ46284				KCNQ1OT1			AVL9
ANLN	FLJ46300				KCNT2			AVPR2
ANO10	FMN1				KCTD12			AXIN1
ANO2	FMR1NB				KCTD16			AXIN2
ANO3	FOCAD				KCTD8			AXL
ANO4	FOLH1				KDM3A			AZIN1
ANO5	FOXA1				KDM4C			AZIN2
ANO6	FOXB1				KHDRBS2			B3GALNT2
ANO7	FOXG1				KHDRBS3			B3GALT1
ANO8	FOXN3				KIAA0825			B3GAT1
ANOS1	FOXP1				KIAA1217			B3GAT2
ANP32A	FOXP2				KIF16B			B3GLCT
ANP32A_IT1	FOXQ1				KIF26A			B3GNT5
ANP32AP1	FOXS1				KIF26B			B3GNTL1
ANP32B	FREM1				KIF27			B4GALT1
ANP32C	FREM2				KIF4B			B4GALT5
ANP32D	FRK				KIRREL3			B4GALT6
ANP32E	FRMD4A				KLF12			B9D1
ANTXR1	FRMD4B				KLF4			BAALC
ANTXR2	FRMPD1				KLF7			BABAM2
ANXA1	FSCB				KLHL1			BACE2
ANXA11	FSHR				KLHL24			BACH1
ANXA2	FSIP2				KLHL25			BACH2
ANXA2P1	FST				KLHL29			BAD
ANXA2R	FSTL4				KLHL4			BAG3
ANXA3	FSTL5				KMT2C			BAHCC1
ANXA4	FTCDNL1				KPNB1			BAIAP2
ANXA5	FTO				KYNU			BANK1
ANXA6	FUNDC2P2				L3MBTL4			BANP
ANXA7	FUT8				LAMA3			BARD1
AOAH	FZD1				LAMA4			BASP1
AOC2	FZD8				LCLAT1			BATF3
AOC3	G2E3				LDB2			BAZ1A
AP1AR	GABPA				LDLRAP1			BAZ1B
AP1B1	GABRA2				LHFPL3			BAZ2A
AP1G1	GABRG2				LHX2			BAZ2B
AP1G2	GAD1				LHX8			BBC3
AP1M1	GALC				LINC00320			BBOF1
AP1S1	GALNT10				LINC00367			BBOX1
AP1S2	GALNT11				LINC00461			BBS2
AP1S3	GALNT13				LINC00476			BBS4
AP2A1	GALNT14				LINC00595			BBS7
AP2A2	GALNT5				LINC00622			BBS9
AP2B1	GALNTL6				LINC00869			BBX
AP2M1	GAREM				LINC00889			BCAP29
AP2S1	GATA3				LINC00900			BCAR1
AP3B1	GATA3-AS1				LINC01000			BCAR3
AP3B2	GBA3				LINC01088			BCAS1
AP3D1	GBE1				LINC01102			BCAS3
AP3M1	GBX2				LINC01116			BCAS4
AP3M2	GCC2				LINGO2			BCAT1
AP3S1	GCDH				LIPC			BCHE
AP4B1	GCFC2				LMAN1			BCKDHA
AP4E1	GCOM1				LMO1			BCKDHB
AP4M1	GDNF-AS1				LMO2			BCL11A
AP4S1	GFRA1				LMO3			BCL11B
AP5B1	GFRA2				LOC100129138			BCL2
AP5M1	GFRAL				LOC100132831			BCL2L1
AP5S1	GIMD1				LOC100288911			BCL2L11
AP5Z1	GJA1				LOC257396			BCL2L13
APAF1	GJB5				LOC285074			BCL7A
APBA1	GK2				LOC389705			BCL7C
APBA2	GKAP1				LOC440040			BCL9
APBA3	GLCCI1				LOC440311			BCL9L
APBB1	GLI2				LOC441204			BCLAF1
APBB1IP	GLI3				LOC441601			BCLAF3
APBB2	GLIS1				LOC645752			BCO2
APBB3	GLIS3				LOC646938			BCOR
APC	GLP2R				LOC728739			BCORL1
APC2	GLUD2				LOC728989			BCORP1
APCDD1	GMDS				LOC729159			BCR
APCDD1L	GMDS-AS1				LPAR6			BDH1
APCS	GNAQ				LPIN3			BDNF
APEH	GOLGA6L1				LPP			BDP1
APEX1	GOLGA6L6				LRFN5			BEAN1
APEX2	GOLGA8G				LRIG3			BEGAIN
APH1A	GOLIM4				LRP12			BEND3
APH1B	GOPC				LRP1B			BEND5
API5	GORAB				LRP4			BEND6
APIP	GORASP2				LRP6			BEND7
APLN	GOT2				LRP8			BEST3
APLNR	GP2				LRPPRC			BET1
APLP1	GPAM				LRRC3B			BET1L
APLP2	GPATCH2				LRRC4C			BFSP1
APMAP	GPC3				LRRC58			BGN
APOA1	GPC4				LRRC7			BICC1
APOC1	GPC5				LRRN1			BICD1
APOD	GPC6				LRRN2			BICD2
APOE	GPC6-AS2				LRRN3			BICDL1
APOL1	GPD2				LRRTM4			BICRA
APOL2	GPR101				LSAMP			BICRAL
APOL3	GPR110				LY86			BID
APOL4	GPR139				MAB21L3			BIN1
APOL5	GPR156				MACROD1			BIN3
APOL6	GPR174				MACROD2			BIRC2
APOLD1	GPR26				MAD1L1			BIRC6
APOM	GPR39				MAF			BIVM
APOO	GPR45				MAFB			BLCAP
APOOL	GRAMD3				MAGED1			BLM
APOPT1	GRB14				MAML2			BLMH
APP	GREB1L				MANSC1			BLNK
APPBP2	GRIA3				MAP2K5			BLOC1S3
APPL1	GRID1				MAP3K1			BLVRA
APPL2	GRID1-AS1				MAP3K7			BMF
APRT	GRID2				MAST4			BMP1
APTR	GRIK1				MAT2B			BMP2K
APTX	GRIK2				MBIP			BMP6
AQP1	GRIK3				MBNL2			BMP7
AQP11	GRIK4				MBOAT1			BMP8B
AQP2	GRIN2A				MCC			BMPER
AQP4	GRIN2B				MCTP1			BMPR1A
AQP5	GRIN3A				MDFIC			BMPR1B
AQP6	GRIP1				MDGA1			BMPR2
AQP7	GRM7				MDGA2			BMS1
AQP7P1	GRM8				MECOM			BMS1P14
AQR	GRXCR1				MED13			BMT2
AR	GSDMC				MED13L			BNIP3L
ARAF	GTDC1				MED27			BOD1L1
ARAP1	GTF2IRD1P1				MED30			BOP1
ARAP2	GTSCR1				MEF2C			BORCS5
ARAP3	GUSBP1				MEGF10			BPGM
ARC	GUSBP3				MEGF11			BPHL
ARCN1	GUSBP4				MEGF9			BPTF
AREL1	GUSBP9				MEIS1			BRAF
ARF1	GXYLT1				MEIS2			BRAP
ARF3	GYPC				METTL15			BRCA1
ARF4	HABP2				METTL24			BRCC3
ARF5	HACE1				METTL2B			BRD1
ARF6	HAND2				METTL4			BRD3
ARFGAP1	HAND2-AS1				METTL8			BRD4
ARFGAP2	HAO1				MGAT4C			BRD7
ARFGAP3	HAR1A				MGAT5B			BRD8
ARFGEF1	HAR1B				MGC34796			BRD9
ARFGEF2	HAS2-AS1				MGMT			BRF1
ARFGEF3	HCCAT5				MIAT			BRI3
ARFIP1	HCCS				MID1			BRI3BP
ARFIP2	HDAC9				MID1IP1			BRINP1
ARFRP1	HEATR5A				MIR100HG			BRINP2
ARG2	HERC2P10				MIR205HG			BRINP3
ARGLU1	HERC2P3				MIS18BP1			BRMS1L
ARHGAP1	HGD				MITF			BRPF3
ARHGAP10	HHAT				MKNK1			BRSK2
ARHGAP12	HHEX				MLLT3			BRWD1
ARHGAP17	HHIP				MMP16			BRWD3
ARHGAP18	HIBADH				MON1B			BSN
ARHGAP19	HIST3H2A				MPHOSPH6			BSPRY
ARHGAP20	HIST3H3				MPP6			BTAF1
ARHGAP21	HIVEP1				MPPED2			BTBD1
ARHGAP22	HIVEP2				MROH5			BTBD10
ARHGAP23	HLA-C				MRPL46			BTBD16
ARHGAP24	HMGCLL1				MRPS18A			BTBD2
ARHGAP25	HMP19				MRPS30			BTBD3
ARHGAP26	HNF4G				MRPS9			BTBD7
ARHGAP27	HNMT				MSI1			BTBD8
ARHGAP27P1	HNRNPA3				MSI2			BTBD8
ARHGAP27P1_BPTFP1_KPNA2P3	HNRNPD				MSRA			BTBD9
ARHGAP27P2	HNRNPKP3				MTPAP			BTC
ARHGAP28	HOXA3				MUSK			BTD
ARHGAP29	HOXC-AS5				MUT			BTNL9
ARHGAP31	HOXD9				MVB12B			BTRC
ARHGAP32	HPSE2				MYADML			BVES
ARHGAP33	HRH2				MYCN			BZW2
ARHGAP35	HS1BP3				MYLIP			C10orf105
ARHGAP36	HS3ST1				MYLK2			C10orf143
ARHGAP39	HS3ST4				MYOF			C10orf90
ARHGAP4	HS3ST5				MYT1L			C11orf58
ARHGAP42	HS6ST1				MZT1			C11orf65
ARHGAP44	HS6ST2				N4BP1			C11orf80
ARHGAP45	HS6ST3				N6AMT1			C12orf4
ARHGAP5	HSF2				NAALADL2			C12orf60
ARHGAP5_AS1	HSFX1				NAV2			C12orf75
ARHGAP6	HSPA13				NBAS			C12orf76
ARHGAP9	HTR1B				NBPF22P			C14orf132
ARHGDIA	HTR1E				NCAM1			C14orf93
ARHGDIB	HTR1F				NCAM2			C16orf74
ARHGDIG	HTR2A				NCKAP5			C16orf95
ARHGEF1	HTR5A-AS1				NCOA2			C17orf100
ARHGEF10	HTR7				NDFIP2			C17orf67
ARHGEF10L	IBTK				NDST3			C19orf38
ARHGEF11	ICA1				NDUFA4			C19orf47
ARHGEF12	ICK				NDUFS4			C1D
ARHGEF15	ICOS				NEBL			C1GALT1
ARHGEF16	ID4				NEDD4			C1orf159
ARHGEF17	IFNAR2				NEGR1			C1orf174
ARHGEF18	IFNG-AS1				NEK10			C1orf198
ARHGEF19	IFT81				NELL2			C1orf21
ARHGEF2	IGF1				NEO1			C1orf94
ARHGEF25	IGFBP2				NEUROD1			C1S
ARHGEF26	IGFBP3				NFAM1			C2
ARHGEF26_AS1	IGFBP7-AS1				NFASC			C21orf91
ARHGEF3	IGSF11				NFE2L2			C22orf39
ARHGEF33	IGSF9B				NFIA			C2CD2
ARHGEF37	IHH				NFIB			C2CD3
ARHGEF4	IKZF2				NHEJ1			C2CD5
ARHGEF40	IL1RAP				NKAIN2			C2CD6
ARHGEF6	IL1RAPL1				NKAIN3			C2orf27A
ARHGEF7	IL1RAPL2				NLGN1			C2orf42
ARHGEF9	IL20RB				NMBR			C2orf73
ARID1A	IL25				NMI			C2orf76
ARID1B	IMMP2L				NMNAT3			C2orf88
ARID2	IMPG1				NNT			C2orf92
ARID3A	INHBA				NOA1			C3
ARID3B	INO80D				NOVA1			C3orf22
ARID4A	INPP5A				NPAS3			C3orf33
ARID4B	INSC				NPY			C3orf70
ARID5A	INSIG2				NR0B1			C4orf19
ARID5B	INTS10				NR2F2			C5
ARIH1	INTU				NR3C2			C6orf89
ARIH2	IQCH				NR4A2			C7
ARIH2OS	IQCJ-SCHIP1				NRG3			C7orf50
ARL1	IQGAP1				NRIP1			C8orf34
ARL10	IQSEC1				NRP1			C9orf72
ARL13B	IRX1				NRXN1			C9orf85
ARL14EP	IRX2				NRXN3			CA10
ARL15	IRX3				NSUN3			CA12
ARL16	IRX4				NT5DC1			CA13
ARL17A	ISL1				NTM			CA5A
ARL17B	ISPD				NTRK3			CA5B
ARL2	ISX				NUDT12			CA8
ARL2BP	ITGA4				NUDT7			CAAP1
ARL3	ITGA6				NUP210			CAB39
ARL4A	ITGAV				NUP35			CAB39L
ARL4C	ITGB1				NUP93			CABCOCO1
ARL4D	ITGB4				NUS1			CABIN1
ARL5A	ITGB8				NXPH1			CABLES1
ARL5B	ITPR1				NYAP2			CABP1
ARL6	IZUMO3				OGFRL1			CACHD1
ARL6IP1	JADE1				OLA1			CACNA1A
ARL6IP4	JAG1				OLFM3			CACNA1B
ARL6IP5	JAZF1				OLFM4			CACNA1C
ARL6IP6	JRKL-AS1				ONECUT1			CACNA1D
ARL8A	KC6				ONECUT2			CACNA1E
ARL8B	KCNA4				OPA1			CACNA1G
ARL9	KCNB2				OPCML			CACNA1H
ARMC1	KCND2				OPHN1			CACNA1I
ARMC10	KCNH7				OR2H2			CACNA2D1
ARMC2	KCNH8				OR7E156P			CACNA2D2
ARMC5	KCNIP1				OSTF1			CACNA2D3
ARMC6	KCNJ2				PACRG			CACNB1
ARMC7	KCNJ3				PACSIN2			CACNB2
ARMC8	KCNJ6				PALLD			CACNB4
ARMC9	KCNMB2				PAMR1			CACNG2
ARMCX1	KCNQ1OT1				PAPSS1			CACNG3
ARMCX2	KCNT2				PARD3			CACNG4
ARMCX3	KCNU1				PARD3B			CACNG6
ARMCX4	KCTD12				PARG			CACNG8
ARMCX5	KCTD16				PARK7			CACUL1
ARMCX6	KCTD8				PARP4			CADM1
ARMT1	KDM3A				PARP8			CADM2
ARNT	KDM4C				PAX6			CADM3
ARNT2	KGFLP2				PAX8			CADPS
ARNTL	KHDRBS2				PBLD			CADPS2
ARNTL2	KHDRBS3				PBX1			CALCOCO2
ARPC1A	KIAA0825				PBX3			CALCRL
ARPC1B	KIAA0922				PCDH1			CALD1
ARPC2	KIAA1009				PCDH10			CALN1
ARPC3	KIAA1217				PCDH17			CAMK1D
ARPC4	KIAA1715				PCDH18			CAMK2A
ARPC5	KIF16B				PCDH20			CAMK2B
ARPC5L	KIF26A				PCDH7			CAMK2D
ARPIN	KIF26B				PCDH8			CAMK2G
ARPP19	KIF27				PCDH9			CAMK4
ARPP21	KIF2B				PCSK5			CAMKK1
ARRB1	KIF4B				PDCD6IP			CAMKK2
ARRB2	KIRREL3				PDE11A			CAMKMT
ARRDC1	KIRREL3-AS3				PDE4D			CAMSAP1
ARRDC1_AS1	KLF12				PDGFC			CAMSAP2
ARRDC2	KLF4				PDGFRL			CAMTA1
ARRDC3	KLF7				PDSS2			CAND1
ARRDC4	KLHL1				PDZRN3			CAND2
ARSA	KLHL14				PDZRN4			CANX
ARSB	KLHL24				PELO			CAP2
ARSD	KLHL25				PEPD			CAPN10
ARSE	KLHL29				PEX14			CAPN12
ARSF	KLHL4				PEX2			CAPN13
ARSG	KLHL6				PGAP1			CAPN15
ARSJ	KLRF1				PGRMC2			CAPN2
ARSK	KMT2C				PHAX			CAPN3
ART3	KPNB1				PHB			CAPN5
ART5	KRTAP19-8				PHF20L1			CAPN7
ARTN	KYNU				PID1			CAPRIN1
ARV1	L3MBTL4				PIK3AP1			CAPRIN2
ARVCF	LAMA3				PIK3C3			CAPS2
ARX	LAMA4				PIK3R1			CAPZA1
ASAH1	LARGE				PIRT			CAPZA2
ASAH2	LCLAT1				PITPNC1			CAPZB
ASAH2B	LDB2				PKIA			CARD10
ASAP1	LDLRAD3				PKM			CARD14
ASAP1_IT1	LDLRAP1				PKN2			CARD16
ASAP1_IT2	LGSN				PKNOX2			CARD8
ASAP2	LHFPL1				PLA2G4A			CARF
ASAP3	LHFPL3				PLA2G6			CARM1
ASB1	LHX2				PLAGL1			CARNMT1
ASB10	LHX5				PLCB1			CARS2
ASB13	LHX8				PLCB4			CASC15
ASB16	LIFR-AS1				PLCL1			CASC2
ASB16_AS1	LIMS3-LOC440895				PLCL2			CASC3
ASB18	LIMS3L				PLD5			CASD1
ASB2	LINC00052				PLEKHA5			CASK
ASB4	LINC00152				PLEKHA6			CASKIN1
ASB5	LINC00161				PLEKHM3			CASP10
ASB6	LINC00210				PLOD2			CASP5
ASB7	LINC00238				PLS3			CASP7
ASB8	LINC00251				PLXNA2			CASP8
ASCC1	LINC00273				PLXNA4			CASP8AP2
ASCC2	LINC00284				PMFBP1			CASP9
ASCC3	LINC00290				PMS1			CAST
ASCL1	LINC00293				PNOC			CASTOR2
ASCL2	LINC00298				POLA1			CASZ1
ASCL5	LINC00320				POM121L12			CATSPERE
ASF1A	LINC00326				POT1			CAV2
ASGR1	LINC00332				POU3F2			CBFA2T2
ASGR2	LINC00333				POU3F3			CBFA2T3
ASH1L	LINC00338				POU3F4			CBFB
ASH1L_AS1	LINC00343				POU6F2			CBL
ASH2L	LINC00347				PPARGC1A			CBLB
ASIC1	LINC00348				PPM1B			CBLN2
ASIC2	LINC00353				PPP1R3B			CBR4
ASIC3	LINC00359				PPP2CB			CBX5
ASIC4	LINC00367				PPP2R2B			CBX7
ASIP	LINC00379				PPP3CA			CC2D2A
ASL	LINC00381				PPP3CB			CC2D2B
ASMTL	LINC00395				PPTC7			CCAR1
ASMTL_AS1	LINC00397				PRDM1			CCBE1
ASNA1	LINC00408				PRDM16			CCDC102A
ASNSD1	LINC00410				PRDM6			CCDC102B
ASNSP1	LINC00424				PRDM8			CCDC113
ASPA	LINC00433				PRELID2			CCDC12
ASPDH	LINC00442				PREP			CCDC122
ASPH	LINC00457				PRICKLE1			CCDC125
ASPHD1	LINC00460				PRICKLE2			CCDC126
ASPHD2	LINC00461				PRIM2			CCDC127
ASPRV1	LINC00466				PRKAR2B			CCDC134
ASPSCR1	LINC00469				PRKCA			CCDC138
ASRGL1	LINC00470				PRKD1			CCDC14
ASS1	LINC00472				PRKX			CCDC141
ASTE1	LINC00474				PRLHR			CCDC144CP
ASTL	LINC00476				PRMT6			CCDC146
ASTN1	LINC00478				PRMT8			CCDC148
ASTN2	LINC00487				PRNP			CCDC149
ASXL1	LINC00499				PROX1			CCDC15
ASXL2	LINC00535				PRPS1			CCDC158
ASXL3	LINC00536				PRR16			CCDC170
ATAD1	LINC00538				PRRX1			CCDC171
ATAD2	LINC00540				PRSS55			CCDC181
ATAD2B	LINC00550				PRTFDC1			CCDC186
ATAD3A	LINC00551				PSAT1			CCDC191
ATAD3B	LINC00558				PSD3			CCDC25
ATAD3C	LINC00570				PSMD14			CCDC3
ATAT1	LINC00571				PSMD7			CCDC30
ATCAY	LINC00583				PSMF1			CCDC32
ATE1	LINC00587				PTBP2			CCDC39
ATF1	LINC00593				PTCH1			CCDC40
ATF2	LINC00595				PTCHD1			CCDC50
ATF3	LINC00605				PTCHD4			CCDC57
ATF4	LINC00609				PTER			CCDC59
ATF5	LINC00613				PTGER4			CCDC6
ATF6	LINC00615				PTPRD			CCDC61
ATF6B	LINC00616				PTPRG			CCDC66
ATF7	LINC00618				PTPRK			CCDC68
ATF7IP	LINC00622				PTPRM			CCDC69
ATF7IP2	LINC00623				PTPRT			CCDC7
ATG10	LINC00636				PTPRU			CCDC77
ATG101	LINC00639				QDPR			CCDC80
ATG12	LINC00645				QKI			CCDC85A
ATG13	LINC00648				RAB11FIP2			CCDC85C
ATG14	LINC00662				RAB28			CCDC88A
ATG16L1	LINC00669				RAB9BP1			CCDC88C
ATG16L2	LINC00682				RABEP1			CCDC91
ATG2A	LINC00693				RALGAPA2			CCDC92
ATG2B	LINC00700				RALYL			CCDC93
ATG3	LINC00701				RAPGEF2			CCM2
ATG4A	LINC00707				RAPGEF3			CCNB3
ATG4B	LINC00710				RAPGEF5			CCND2
ATG4C	LINC00838				RARB			CCND3
ATG4D	LINC00861				RASAL1			CCNG2
ATG5	LINC00862				RASAL2			CCNH
ATG7	LINC00865				RASGEF1B			CCNI
ATG9A	LINC00869				RBBP6			CCNK
ATIC	LINC00871				RBFOX1			CCNT2
ATL1	LINC00879				RBFOX2			CCNY
ATL2	LINC00883				RBM19			CCNYL1
ATL3	LINC00889				RBM27			CCR3
ATM	LINC00894				RBMS3			CCR9
ATMIN	LINC00900				RBMX			CCSER1
ATN1	LINC00906				RBPJ			CCSER2
ATOH7	LINC00907				RCN1			CCT3
ATOH8	LINC00911				RCOR1			CCT6B
ATOX1	LINC00913				RERGL			CCZ1
ATP10A	LINC00922				REST			CCZ1B
ATP10B	LINC00923				RFC3			CD109
ATP10D	LINC00924				RFX3			CD163
ATP11A	LINC00936				RGMB			CD163L1
ATP11B	LINC00941				RGS17			CD226
ATP11C	LINC00954				RGS18			CD247
ATP13A1	LINC00961				RGS3			CD276
ATP13A2	LINC00966				RGS5			CD2AP
ATP13A3	LINC00967				RGS9			CD38
ATP13A4	LINC00971				RHOB			CD4
ATP1A1	LINC00977				RHOBTB1			CD44
ATP1A2	LINC00989				RHOBTB3			CD46
ATP1A3	LINC00992				RHOG			CD47
ATP1A4	LINC01000				RIMS1			CD55
ATP1B1	LINC01005				RIMS4			CD58
ATP1B2	LINC01007				RIOK2			CD59
ATP1B3	LINC01016				RIPK2			CD6
ATP23	LINC01019				RMI1			CD81
ATP2A2	LINC01020				RNF144A			CD82
ATP2B1	LINC01021				RNF145			CD84
ATP2B2	LINC01029				RNF220			CD86
ATP2B2_IT2	LINC01060				RNH1			CD8B
ATP2B3	LINC01080				ROBO1			CD9
ATP2B4	LINC01085				ROBO2			CD99
ATP2C1	LINC01088				ROCK2			CD99L2
ATP2C2	LINC01098				ROR1			CDC123
ATP4A	LINC01100				RORA			CDC14A
ATP5F1A	LINC01102				RORB			CDC14B
ATP5F1B	LINC01104				RPL10L			CDC16
ATP5F1C	LINC01114				RPRM			CDC27
ATP5F1D	LINC01116				RPS29			CDC37
ATP5IF1	LINC01121				RPS6KA3			CDC40
ATP5MC1	LINC01122				RPS6KC1			CDC42
ATP5MC2	LINGO2				RRAGC			CDC42BPA
ATP5MC3	LIPC				RREB1			CDC42BPB
ATP5MD	LIPG				RRP15			CDC42EP3
ATP5ME	LMAN1				RSPO4			CDC42EP4
ATP5MF	LMO1				RSU1			CDC42SE2
ATP5MG	LMO2				RTP4			CDC5L
ATP5MPL	LMO3				RUNX1T1			CDC73
ATP5PB	LOC100128946				RWDD3			CDCA7L
ATP5PD	LOC100129055				RYR2			CDH1
ATP5PF	LOC100129138				S1PR1			CDH10
ATP5PO	LOC100129345				SAFB			CDH11
ATP5S	LOC100129520				SALL1			CDH12
ATP6AP1	LOC100130476				SAMD5			CDH13
ATP6AP1L	LOC100130849				SASH1			CDH18
ATP6AP2	LOC100132078				SATB1			CDH19
ATP6V0A1	LOC100132174				SATB2			CDH2
ATP6V0A2	LOC100132735				SCAF8			CDH20
ATP6V0A4	LOC100132831				SCAI			CDH22
ATP6V0B	LOC100133920				SCAPER			CDH23
ATP6V0C	LOC100144602				SCFD2			CDH26
ATP6V0CP3	LOC100169752				SCRG1			CDH3
ATP6V0D1	LOC100270679				SCRT2			CDH4
ATP6V0E1	LOC100287010				SDCCAG8			CDH6
ATP6V0E2	LOC100287015				SDK1			CDH7
ATP6V0E2_AS1	LOC100287072				SDK2			CDH8
ATP6V1A	LOC100287225				SEL1L			CDH9
ATP6V1B2	LOC100288911				SEL1L3			CDHR2
ATP6V1C1	LOC100289673				SEMA5A			CDHR3
ATP6V1D	LOC100422212				SEMA6A			CDIP1
ATP6V1E1	LOC100505474				SEMA6D			CDK11A
ATP6V1E2	LOC100505622				SERTAD4			CDK11B
ATP6V1F	LOC100505676				SESN3			CDK12
ATP6V1G1	LOC100505768				SETBP1			CDK13
ATP6V1G2	LOC100505776				SF3A3			CDK14
ATP6V1H	LOC100505817				SFMBT2			CDK15
ATP7A	LOC100506122				SFRP1			CDK17
ATP7B	LOC100506172				SFTA1P			CDK19
ATP8A1	LOC100506207				SGCD			CDK5RAP1
ATP8A2	LOC100506274				SH3BGRL			CDK5RAP2
ATP8B1	LOC100506422				SH3GL2			CDK6
ATP8B2	LOC100507205				SH3TC2			CDK7
ATP8B3	LOC100507377				SHC4			CDK8
ATP8B5P	LOC100507443				SHISA6			CDKAL1
ATP9A	LOC100507489				SHISA9			CDKL1
ATP9B	LOC100652824				SIL1			CDKL2
ATPAF1	LOC100873065				SIPA1L3			CDKL3
ATPAF2	LOC100996255				SKAP1			CDKL4
ATR	LOC100996485				SKAP2			CDKL5
ATRAID	LOC100996490				SKP1P2			CDON
ATRIP	LOC100996590				SLC16A7			CDR2
ATRN	LOC100996669				SLC17A6			CDS1
ATRNL1	LOC101059918				SLC1A2			CDS2
ATRX	LOC101929780				SLC24A2			CDYL
ATXN1	LOC145837				SLC24A4			CDYL2
ATXN10	LOC145845				SLC25A13			CEACAM20
ATXN1L	LOC157273				SLC25A36			CECR2
ATXN2	LOC1720				SLC25A51P1			CELF1
ATXN2L	LOC200726				SLC35F3			CELF2
ATXN3	LOC253044				SLC35F5			CELF3
ATXN7	LOC256880				SLC35G2			CELF4
ATXN7L1	LOC257396				SLC38A6			CELF5
ATXN7L2	LOC283585				SLC39A10			CELSR2
ATXN7L3	LOC284294				SLC39A11			CELSR3
ATXN7L3B	LOC284757				SLC4A3			CEMIP
AUH	LOC285074				SLC52A3			CENPC
AUNIP	LOC285692				SLC5A3			CENPF
AUP1	LOC285762				SLC6A15			CENPJ
AURKA	LOC285768				SLC8A1			CENPK
AURKAIP1	LOC286114				SLC9A9			CENPO
AURKB	LOC286184				SLCO3A1			CENPP
AURKC	LOC286186				SLIT2			CENPU
AUTS2	LOC286442				SLIT3			CEP104
AVEN	LOC339166				SLITRK1			CEP112
AVIL	LOC339298				SLITRK2			CEP120
AVL9	LOC339442				SLITRK6			CEP126
AVP	LOC339505				SMA5			CEP128
AVPI1	LOC339568				SMAD1			CEP131
AVPR2	LOC339593				SMAD2			CEP135
AXIN1	LOC339975				SMAD7			CEP152
AXIN2	LOC387810				SMARCA1			CEP162
AXL	LOC388813				SMARCA2			CEP164
AZGP1	LOC388906				SMARCE1			CEP170
AZI2	LOC388942				SMC2			CEP170B
AZIN1	LOC389033				SMG6			CEP170P1
AZIN1_AS1	LOC389705				SMIM20			CEP192
AZIN2	LOC392232				SMOC1			CEP250
B2M	LOC400456				SMPD3			CEP290
B3GALNT1	LOC400940				SMURF2			CEP290
B3GALNT2	LOC401497				SND1			CEP295
B3GALT1	LOC440040				SNHG5			CEP350
B3GALT2	LOC440311				SNTB1			CEP41
B3GALT4	LOC440461				SNTG1			CEP44
B3GALT5_AS1	LOC440704				SNX16			CEP57
B3GALT6	LOC440900				SNX19			CEP57L1
B3GAT1	LOC441204				SOBP			CEP63
B3GAT2	LOC441601				SORCS1			CEP70
B3GAT3	LOC493754				SORCS3			CEP72
B3GLCT	LOC63930				SORL1			CEP76
B3GNT2	LOC642366				SOX1			CEP78
B3GNT4	LOC643486				SOX5			CEP83
B3GNT5	LOC643648				SOX6			CEP85
B3GNT6	LOC643711				SP3			CEP85L
B3GNT7	LOC644838				SPATA6			CEP89
B3GNT8	LOC645434				SPATS2L			CEP97
B3GNT9	LOC645752				SPDL1			CEPT1
B3GNTL1	LOC645949				SPIDR			CERK
B4GALNT1	LOC646168				SPOCK3			CERS4
B4GALNT4	LOC646268				SPON1			CERS6
B4GALT1	LOC646736				SPRY1			CFAP161
B4GALT2	LOC646938				SPRY2			CFAP206
B4GALT3	LOC647323				SPRY3			CFAP221
B4GALT4	LOC647859				SPRY4			CFAP44
B4GALT5	LOC728730				SPTSSA			CFAP46
B4GALT6	LOC728739				SRBD1			CFAP52
B4GALT7	LOC728875				SRRM4			CFAP53
B4GAT1	LOC728989				SRSF6			CFAP61
B9D1	LOC729159				SS18			CFAP65
B9D2	LOC729950				SSFA2			CFAP69
BAALC	LOC729987				SST			CFAP70
BAALC_AS2	LOC731275				SSTR1			CFAP74
BAAT	LPAR6				SSTR2			CFAP97
BABAM1	LPHN2				ST6GAL2			CFDP1
BABAM2	LPHN3				ST6GALNAC3			CFH
BACE1	LPIN3				ST8SIA2			CFL1
BACE2	LPP				ST8SIA3			CFLAR
BACH1	LPP-AS2				STAG1			CGGBP1
BACH2	LRFN5				STAG3L4			CGNL1
BAD	LRIG3				STAT3			CGRRF1
BAG1	LRP12				STEAP1B			CHAF1A
BAG2	LRP1B				STK33			CHAF1B
BAG3	LRP4				STMN4			CHAT
BAG4	LRP6				STX8			CHCHD3
BAG5	LRP8				STXBP6			CHCHD6
BAG6	LRPPRC				SUCLA2			CHD1
BAHCC1	LRRC30				SUCLG2			CHD1L
BAHD1	LRRC3B				SUDS3			CHD2
BAIAP2	LRRC4C				SULT1C4			CHD4
BAIAP2_AS1	LRRC58				SUPT3H			CHD5
BAIAP2L2	LRRC7				SV2B			CHD6
BAIAP3	LRRIQ3				SVEP1			CHD7
BAK1	LRRN1				SYT1			CHD8
BAMBI	LRRN2				SYT10			CHD9
BANF1	LRRN3				SYT2			CHDH
BANK1	LRRTM4				SYT4			CHEK2
BANP	LSAMP				SYT9			CHFR
BAP1	LSP1P3				SYTL4			CHIC1
BARD1	LUZP6				TAB2			CHIC2
BARX1	LY86				TAF4B			CHID1
BASP1	LY86-AS1				TANC1			CHKA
BASP1_AS1	LZTS1-AS1				TANGO6			CHL1
BATF2	MAB21L3				TANK			CHM
BATF3	MACROD1				TBC1D16			CHMP4B
BAX	MACROD2				TBC1D22A			CHN1
BAZ1A	MAD1L1				TBC1D23			CHN2
BAZ1B	MAF				TBC1D32			CHODL
BAZ2A	MAFB				TBC1D3P2			CHP1
BAZ2B	MAGEA11				TBCA			CHPT1
BBC3	MAGEB17				TBKBP1			CHRDL1
BBIP1	MAGEB18				TBL1X			CHRM2
BBOF1	MAGEC1				TBL1XR1			CHRM3
BBOX1	MAGEC2				TBR1			CHRM5
BBS1	MAGED1				TBX3			CHRNA4
BBS10	MAGED4B				TBX5			CHRNA6
BBS12	MAML2				TCERG1L			CHRNA7
BBS2	MANEA-AS1				TCF12			CHST10
BBS4	MANSC1				TCF4			CHST11
BBS5	MAP2K5				TCF7L2			CHST12
BBS7	MAP3K1				TCOF1			CHST15
BBS9	MAP3K7				TDRD3			CHST3
BBX	MAP3K8				TENM1			CHST8
BCAM	MAST4				TENM2			CHST9
BCAN	MAT2B				TENM3			CHSY1
BCAP29	MATN1				TENM4			CHSY3
BCAP31	MBIP				TET2			CHUK
BCAR1	MBNL2				TEX29			CHURC1
BCAR3	MBOAT1				TFEC			CIC
BCAS1	MC4R				TGFBR1			CIP2A
BCAS2	MCC				TGFBRAP1			CIR1
BCAS3	MCHR2-AS1				THBS4			CIT
BCAS4	MCTP1				THSD4			CIZ1
BCAT1	MCTP2				THSD7A			CKAP4
BCAT2	MDFIC				TIAM1			CKAP5
BCCIP	MDGA1				TLE1			CKMT2
BCDIN3D	MDGA2				TLE3			CLASP1
BCHE	MECOM				TLE4			CLASP2
BCKDHA	MED13				TLL1			CLASRP
BCKDHB	MED13L				TLL2			CLCC1
BCKDK	MED27				TLR4			CLCN3
BCL10	MED30				TM9SF4			CLCN4
BCL11A	MEF2C				TMEFF2			CLCN5
BCL11B	MEF2C-AS1				TMEM114			CLCN6
BCL2	MEGF10				TMEM132D			CLCN7
BCL2A1	MEGF11				TMEM132E			CLDN10
BCL2L1	MEGF9				TMEM135			CLDN11
BCL2L10	MEIS1				TMEM161B			CLDN12
BCL2L11	MEIS2				TMEM178A			CLDN14
BCL2L12	MELK				TMEM178B			CLEC12A
BCL2L13	MEOX2				TMEM182			CLEC16A
BCL2L2	MEP1B				TMEM2			CLEC3B
BCL3	METTL15				TMEM232			CLGN
BCL6	METTL21EP				TMEM30B			CLHC1
BCL6B	METTL24				TMEM38B			CLIC1
BCL7A	METTL2B				TMEM68			CLIC2
BCL7B	METTL4				TMTC2			CLIC4
BCL7C	METTL8				TNC			CLIC5
BCL9	MGAT4C				TNFAIP6			CLIC6
BCL9L	MGAT5B				TNFRSF21			CLINT1
BCLAF1	MGC34796				TNIK			CLIP1
BCLAF3	MGC45800				TNR			CLIP2
BCO2	MGMT				TNS3			CLIP4
BCOR	MIAT				TOM1L1			CLK3
BCORL1	MID1				TOP1			CLMN
BCORP1	MID1IP1				TOP2B			CLMP
BCR	MIR100HG				TOX			CLN6
BCRP2	MIR101-1				TOX3			CLN8
BCS1L	MIR1208				TPK1			CLNS1A
BDH1	MIR1305				TPTE			CLOCK
BDH2	MIR135A2				TRHDE			CLPB
BDKRB2	MIR137HG				TRIB1			CLPTM1
BDNF	MIR146A				TRIB2			CLPTM1L
BDNF_AS	MIR147A				TRIM24			CLSTN1
BDP1	MIR148A				TRIM29			CLSTN2
BEAN1	MIR1973				TRIM44			CLSTN3
BECN1	MIR2054				TRIO			CLTA
BEGAIN	MIR205HG				TRNP1			CLTC
BEND3	MIR2113				TRPC4			CLTCL1
BEND5	MIR2114				TRPM3			CLUAP1
BEND6	MIR302F				TRPS1			CLUL1
BEND7	MIR3156-3				TRPV3			CLVS1
BEST1	MIR3169				TSHZ2			CLVS2
BEST2	MIR3660				TSHZ3			CLYBL
BEST3	MIR3668				TSN			CMAHP
BEST4	MIR3916				TSPAN11			CMC1
BET1	MIR3974				TSPAN5			CMC2
BET1L	MIR4262				TSPAN9			CMIP
BEX1	MIR4268				TTC39B			CMKLR1
BEX2	MIR4275				TTC3P1			CMPK1
BEX3	MIR4276				TTLL5			CMSS1
BEX4	MIR4283-1				TTN			CMTM4
BEX5	MIR4300				TUBGCP5			CMTM7
BFAR	MIR4307				TUSC1			CMTM8
BFSP1	MIR4318				TUSC3			CMTR1
BGN	MIR4422				TWISTNB			CMYA5
BHLHB9	MIR4432				TXNL1			CNDP1
BHLHE22	MIR4435-1				TYRP1			CNGB1
BHLHE23	MIR4435-1HG				TYW3			CNIH3
BHLHE40	MIR4444-1				UACA			CNKSR2
BHLHE41	MIR4458HG				UBALD1			CNKSR3
BHMT2	MIR4465				UBE2E2			CNN3
BICC1	MIR4468				UBE2MP1			CNNM1
BICD1	MIR4472-1				UBE2NL			CNNM2
BICD2	MIR4475				UBIAD1			CNNM4
BICDL1	MIR4500HG				UBR3			CNOT1
BICDL2	MIR4509-3				UBXN2B			CNOT10
BICRA	MIR4510				UGT8			CNOT2
BICRAL	MIR4643				ULK4			CNOT4
BID	MIR4675				UNC5D			CNOT6
BIN1	MIR4682				UPK2			CNOT6L
BIN3	MIR4719				USP46			CNOT9
BIN3_IT1	MIR4790				USP9X			CNPY1
BIRC2	MIR5007				UST			CNST
BIRC3	MIR5011				VAPA			CNTFR
BIRC6	MIR5091				VAT1L			CNTLN
BIVM	MIR548A1				VGLL3			CNTN1
BLCAP	MIR548A3				VPS13B			CNTN2
BLID	MIR548AE2				VPS13C			CNTN3
BLM	MIR548AJ2				VPS41			CNTN4
BLMH	MIR548AP				VPS53			CNTN5
BLNK	MIR548AS				VRK2			CNTN6
BLOC1S1	MIR548G				VTI1A			CNTNAP1
BLOC1S2	MIR548H3				VWA8			CNTNAP2
BLOC1S3	MIR548H4				VWC2			CNTNAP3
BLOC1S4	MIR548I4				VWC2L			CNTNAP3B
BLOC1S6	MIR548T				WARS2			CNTNAP4
BLVRA	MIR548X				WDR1			CNTNAP5
BLVRB	MIR5580				WDR41			CNTRL
BLZF1	MIR5694				WDR45			COA1
BMF	MIR5695				WDR7			COBL
BMP1	MIR5700				WDR75			COBLL1
BMP10	MIR5702				WNK1			COG2
BMP2	MIR572				WNT5A			COG3
BMP2K	MIR573				WSCD1			COG5
BMP6	MIR622				WSCD2			COG6
BMP7	MIS18BP1				WWOX			COG7
BMP8B	MITF				XKR4			COL10A1
BMPER	MKI67				XPOT			COL11A1
BMPR1A	MKNK1				XRCC5			COL11A2
BMPR1B	MLLT3				XYLT1			COL12A1
BMPR2	MLN				YBX3P1			COL13A1
BMS1	MMP16				YTHDF3			COL16A1
BMS1P1	MN1				YWHAB			COL18A1
BMS1P14	MON1B				ZADH2			COL19A1
BMS1P2	MPHOSPH6				ZBBX			COL21A1
BMS1P20	MPP6				ZBTB16			COL22A1
BMS1P4	MPPED2				ZBTB20			COL23A1
BMT2	MROH5				ZC3H12C			COL24A1
BNIP1	MROH9				ZC3H15			COL25A1
BNIP2	MRPL46				ZC3H3			COL26A1
BNIP3	MRPS18A				ZDHHC15			COL27A1
BNIP3L	MRPS30				ZEB2			COL4A1
BNIPL	MRPS9				ZFAND1			COL4A2
BOD1	MSC				ZFAND3			COL4A4
BOD1L1	MSI1				ZFHX3			COL4A5
BOD1L2	MSI2				ZFHX4			COL5A1
BOK	MSR1				ZFP36L1			COL5A2
BOLA1	MSRA				ZFP64			COL5A3
BOLA2_SMG1P6	MSTN				ZFP90			COL6A3
BOLA3	MSX2				ZFPM2			COL6A6
BOLA3_AS1	MTERF				ZFYVE1			COL7A1
BOP1	MTPAP				ZHX2			COL8A1
BORCS5	MTRNR2L9				ZHX3			COL9A1
BORCS6	MUSK				ZIC1			COL9A2
BORCS7	MUT				ZIC3			COLEC11
BORCS8	MVB12B				ZIC4			COLEC12
BORCS8_MEF2B	MXRA5				ZIC5			COLGALT1
BPGM	MYADML				ZKSCAN2			COLGALT2
BPHL	MYCN				ZMAT4			COLQ
BPNT1	MYL10				ZMYND11			COMMD1
BPTF	MYLIP				ZNF100			COMMD10
BRAF	MYLK2				ZNF124			COMMD6
BRAP	MYO3B				ZNF22			COP1
BRAT1	MYOF				ZNF257			COPA
BRCA1	MYT1L				ZNF365			COPB1
BRCC3	MZT1				ZNF385D			COPG2
BRD1	N4BP1				ZNF407			COPS2
BRD2	N6AMT1				ZNF429			COPS3
BRD3	NAALADL2				ZNF430			COPS7B
BRD3OS	NAV2				ZNF462			COPZ1
BRD4	NBAS				ZNF507			COQ2
BRD7	NBEAP1				ZNF516			COQ3
BRD7P3	NBPF22P				ZNF518A			COQ8A
BRD8	NBPF8				ZNF518B			COQ8B
BRD9	NCAM1				ZNF521			CORO1C
BRF1	NCAM2				ZNF536			CORO2A
BRF2	NCKAP5				ZNF608			CORO2B
BRI3	NCOA2				ZNF611			CORO7
BRI3BP	NDFIP2				ZNF618			COTL1
BRICD5	NDST3				ZNF644			COX10
BRINP1	NDST4				ZNF648			COX19
BRINP2	NDUFA4				ZNF674			COX7A2L
BRINP3	NDUFS4				ZNF703			CPAMD8
BRIX1	NEBL				ZNF704			CPD
BRK1	NEBL-AS1				ZNF717			CPE
BRMS1	NEDD1				ZNF730			CPEB1
BRMS1L	NEDD4				ZNF770			CPEB2
BROX	NEGR1				ZNF850			CPEB3
BRPF1	NEIL3							CPEB4
BRPF3	NEK10							CPLX1
BRSK1	NELL2							CPLX2
BRSK2	NEO1							CPM
BRWD1	NEUROD1							CPNE1
BRWD3	NEUROG2							CPNE2
BSCL2	NFAM1							CPNE3
BSDC1	NFASC							CPNE4
BSG	NFE2L2							CPNE5
BSN	NFIA							CPNE8
BSND	NFIB							CPPED1
BSPRY	NGFR							CPQ
BST2	NHEJ1							CPSF2
BTAF1	NHLH2							CPSF3
BTBD1	NKAIN2							CPSF6
BTBD10	NKAIN3							CPT1A
BTBD11	NKX6-1							CPVL
BTBD16	NLGN1							CPXM2
BTBD17	NLRP1							CPZ
BTBD18	NMBR							CR2
BTBD2	NMI							CRADD
BTBD3	NMNAT3							CRAMP1
BTBD6	NNT							CRB1
BTBD7	NOA1							CRB2
BTBD8	NONE							CRCP
BTBD9	NOVA1							CREB1
BTC	NOX3							CREB3L1
BTD	NOX4							CREB3L2
BTF3	NPAS3							CREB5
BTF3L4	NPIPA7							CREBBP
BTF3P11	NPSR1							CREBRF
BTG1	NPVF							CREG2
BTG2	NPY							CREM
BTG3	NR0B1							CRIM1
BTN2A1	NR2F1-AS1							CRISPLD1
BTN2A2	NR2F2							CRK
BTN2A3P	NR2F2-AS1							CRKL
BTN3A1	NR3C2							CRLF2
BTN3A2	NR4A2							CRLF3
BTN3A3	NR5A2							CRLS1
BTNL2	NRG3							CRMP1
BTNL9	NRIP1							CRNDE
BTRC	NRP1							CROCC
BUB3	NRP2							CROT
BUD13	NRXN1							CRTAC1
BUD23	NRXN3							CRTC1
BUD31	NSUN3							CRTC3
BVES	NT5DC1							CRY1
BYSL	NTM							CRY2
BZW1	NTRK3							CRYBB2
BZW2	NTRK3-AS1							CRYBG3
C10orf105	NUDT12							CRYL1
C10orf128	NUDT7							CRYM
C10orf143	NUP210							CRYZL1
C10orf76	NUP35							CSDE1
C10orf82	NUP93							CSE1L
C10orf88	NUS1							CSF1R
C10orf90	NXPE2							CSF2RA
C10orf95	NXPH1							CSGALNACT1
C10orf99	NYAP2							CSGALNACT2
C11orf1	ODF1							CSK
C11orf16	OGFRL1							CSMD1
C11orf21	OLA1							CSMD3
C11orf24	OLFM3							CSNK1A1
C11orf42	OLFM4							CSNK1D
C11orf49	OLIG3							CSNK1G1
C11orf54	ONECUT1							CSNK1G2
C11orf58	ONECUT2							CSNK1G3
C11orf65	OPA1							CSNK2A1
C11orf68	OPCML							CSNK2A2
C11orf71	OPHN1							CSPG4
C11orf72	OR2H2							CSPP1
C11orf74	OR2S2							CSRNP3
C11orf80	OR4C12							CST3
C11orf84	OR4E2							CSTF2
C11orf87	OR7E156P							CSTF3
C11orf94	OR8J1							CTBP1
C11orf95	OR8K1							CTBP2
C11orf96	OSR1							CTC1
C11orf97	OSTF1							CTCF
C12orf10	OTOL1							CTDP1
C12orf29	OTOP3							CTDSP2
C12orf4	OTP							CTDSPL
C12orf43	OXGR1							CTDSPL2
C12orf45	P2RY10							CTIF
C12orf49	PABPC1P2							CTNNA1
C12orf54	PABPC4L							CTNNA2
C12orf57	PACRG							CTNNA3
C12orf60	PACSIN2							CTNNAL1
C12orf65	PALLD							CTNNB1
C12orf66	PAMR1							CTNNBIP1
C12orf73	PAPPA							CTNNBL1
C12orf75	PAPSS1							CTNND2
C12orf76	PARD3							CTNS
C14orf119	PARD3B							CTPS1
C14orf132	PARG							CTPS2
C14orf144	PARK2							CTR9
C14orf177	PARK7							CTSC
C14orf28	PARP4							CTSV
C14orf37	PARP8							CTTN
C14orf93	PAX1							CTTNBP2
C15orf39	PAX3							CTTNBP2NL
C15orf40	PAX6							CTXND1
C15orf41	PAX8							CUEDC1
C15orf59	PAXIP1-AS1							CUL1
C15orf61	PBLD							CUL2
C15orf62	PBX1							CUL3
C15orf65	PBX3							CUL4A
C16orf45	PCCA-AS1							CUL4B
C16orf52	PCDH1							CUL5
C16orf58	PCDH10							CUL7
C16orf62	PCDH17							CUL9
C16orf70	PCDH18							CUTC
C16orf72	PCDH20							CUX1
C16orf74	PCDH7							CUX2
C16orf86	PCDH8							CWC15
C16orf87	PCDH9							CWC22
C16orf89	PCGEM1							CWC27
C16orf91	PCSK5							CWF19L1
C16orf92	PDCD6IP							CWF19L2
C16orf95	PDE11A							CXADR
C17orf100	PDE4D							CXXC5
C17orf51	PDGFC							CYB5A
C17orf58	PDGFRL							CYB5B
C17orf62	PDHA2							CYB5D2
C17orf67	PDSS2							CYB5R3
C17orf75	PDZRN3							CYB5R4
C17orf80	PDZRN4							CYBB
C17orf97	PELO							CYBRD1
C18orf12	PEPD							CYFIP1
C18orf21	PER4							CYFIP2
C18orf25	PET112							CYGB
C18orf54	PEX14							CYLD
C19orf12	PEX2							CYP20A1
C19orf18	PGAP1							CYP46A1
C19orf24	PGRMC2							CYP4B1
C19orf25	PHAX							CYP4Z1
C19orf33	PHB							CYP51A1
C19orf38	PHF20L1							CYP7B1
C19orf44	PHOX2B							CYSLTR1
C19orf47	PID1							CYSTM1
C19orf48	PIH1D3							CYTH1
C19orf53	PIK3AP1							CYTH3
C19orf57	PIK3C3							CYTH4
C19orf66	PIK3CG							CYTOR
C19orf70	PIK3R1							CYYR1
C19orf73	PIRT							D2HGDH
C1D	PITPNC1							DAAM1
C1GALT1	PITX2							DAAM2
C1GALT1C1	PKD1L2							DAB1
C1QA	PKHD1							DAB2
C1QB	PKIA							DAB2IP
C1QBP	PKM							DACH1
C1QC	PKN2							DACH2
C1QL1	PKNOX2							DACT2
C1QL2	PLA2G4A							DAG1
C1QL3	PLA2G4D							DAGLA
C1QTNF12	PLA2G4F							DAGLB
C1QTNF2	PLA2G6							DAP
C1QTNF3	PLAGL1							DAP3
C1QTNF4	PLCB1							DAPK1
C1QTNF6	PLCB4							DAPK2
C1R	PLCL1							DAPL1
C1RL	PLCL2							DAZAP1
C1S	PLD5							DBF4B
C1orf100	PLEKHA5							DBT
C1orf109	PLEKHA6							DBX2
C1orf112	PLEKHM3							DCAF1
C1orf115	PLK1S1							DCAF10
C1orf122	PLOD2							DCAF12
C1orf123	PLS3							DCAF17
C1orf131	PLSCR5							DCAF4
C1orf158	PLXNA2							DCAF5
C1orf159	PLXNA4							DCAF6
C1orf162	PMCH							DCAF7
C1orf174	PMFBP1							DCAF8
C1orf189	PMS1							DCAF8L2
C1orf194	PNOC							DCAKD
C1orf198	POLA1							DCBLD1
C1orf21	POM121L12							DCBLD2
C1orf210	POT1							DCC
C1orf216	POTEG							DCDC1
C1orf220	POTEM							DCHS1
C1orf226	POU1F1							DCLK1
C1orf228	POU3F2							DCLK2
C1orf229	POU3F3							DCLRE1C
C1orf35	POU3F4							DCN
C1orf43	POU4F3							DCP1A
C1orf50	POU6F2							DCP1B
C1orf52	PPAP2B							DCP2
C1orf53	PPAPDC1A							DCPS
C1orf54	PPARGC1A							DCT
C1orf56	PPM1B							DCTN1
C1orf61	PPP1R2P9							DCTN4
C1orf74	PPP1R3A							DCUN1D1
C1orf94	PPP1R3B							DCUN1D2
C2	PPP2CB							DCUN1D3
C20orf141	PPP2R2B							DCUN1D4
C20orf144	PPP3CA							DCUN1D5
C20orf194	PPP3CB							DCX
C20orf196	PPP4R1L							DDAH1
C20orf204	PPTC7							DDB1
C20orf27	PRDM1							DDC
C20orf96	PRDM13							DDHD1
C21orf2	PRDM14							DDHD2
C21orf33	PRDM16							DDI2
C21orf58	PRDM6							DDR1
C21orf59	PRDM8							DDR2
C21orf62_AS1	PRDM9							DDX1
C21orf91	PRELID2							DDX10
C22orf15	PREP							DDX11
C22orf23	PRICKLE1							DDX24
C22orf39	PRICKLE2							DDX25
C22orf46	PRIM2							DDX31
C2CD2	PRKAR2B							DDX42
C2CD2L	PRKCA							DDX46
C2CD3	PRKCQ-AS1							DDX50
C2CD4A	PRKD1							DDX52
C2CD4B	PRKX							DDX54
C2CD4C	PRLHR							DDX6
C2CD4D	PRMT6							DDX60
C2CD5	PRMT8							DDX60L
C2CD6	PRNP							DEAF1
C2orf15	PROX1							DECR1
C2orf27A	PRPS1							DEF8
C2orf40	PRR16							DEK
C2orf42	PRR20A							DENND1A
C2orf49	PRR23A							DENND1B
C2orf50	PRRX1							DENND2A
C2orf54	PRSS12							DENND2C
C2orf68	PRSS55							DENND3
C2orf69	PRTFDC1							DENND4A
C2orf70	PSAT1							DENND4C
C2orf72	PSD3							DENND5A
C2orf73	PSMD14							DENND5B
C2orf74	PSMD7							DENND6A
C2orf76	PSMF1							DEPDC1
C2orf80	PTBP2							DEPDC4
C2orf81	PTCH1							DEPDC5
C2orf88	PTCHD1							DEPTOR
C2orf92	PTCHD2							DERA
C3	PTCHD4							DESI2
C3AR1	PTCSC3							DET1
C3orf14	PTER							DFFB
C3orf18	PTGER4							DGAT2
C3orf22	PTPLA							DGCR2
C3orf33	PTPRD							DGCR5
C3orf35	PTPRG							DGCR5
C3orf38	PTPRK							DGCR8
C3orf58	PTPRM							DGKB
C3orf62	PTPRT							DGKD
C3orf67	PTPRU							DGKG
C3orf70	PVRL1							DGKH
C3orf80	PVRL3-AS1							DGKI
C4BPB	PXDNL							DGKQ
C4orf19	QDPR							DGKZ
C4orf22	QKI							DGLUCY
C4orf3	RAB11FIP2							DGUOK
C4orf33	RAB28							DHCR24
C4orf47	RAB38							DHDDS
C4orf48	RAB9BP1							DHODH
C5	RABEP1							DHRS12
C5AR2	RAD51B							DHRS3
C5orf15	RALGAPA2							DHRS7B
C5orf22	RALYL							DHRSX
C5orf24	RAPGEF2							DHTKD1
C5orf30	RAPGEF3							DHX15
C5orf42	RAPGEF5							DHX29
C5orf49	RARB							DHX30
C5orf51	RASAL1							DHX32
C5orf56	RASAL2							DHX34
C5orf58	RASGEF1B							DHX35
C6orf106	RBBP6							DHX36
C6orf118	RBFOX1							DHX37
C6orf120	RBFOX2							DHX40
C6orf136	RBM19							DHX57
C6orf15	RBM27							DHX8
C6orf201	RBM46							DHX9
C6orf203	RBMS3							DIAPH1
C6orf226	RBMX							DIAPH2
C6orf47	RBPJ							DIAPH3
C6orf48	RCN1							DICER1
C6orf52	RCOR1							DIDO1
C6orf62	REG3G							DIMT1
C6orf89	REREP3							DIO2
C6orf99	RERGL							DIO3OS
C7	REST							DIP2A
C7orf13	RFC3							DIP2B
C7orf25	RFWD2							DIP2C
C7orf26	RFX3							DIRAS2
C7orf43	RGMB							DIRC1
C7orf49	RGPD1							DIS3L
C7orf50	RGPD4-AS1							DIS3L2
C7orf57	RGPD6							DISP1
C7orf61	RGS17							DIXDC1
C8G	RGS18							DKFZP434K028
C8orf31	RGS3							DKFZP586I1420
C8orf33	RGS5							DKK3
C8orf34	RGS9							DLAT
C8orf37	RHOB							DLC1
C8orf44	RHOBTB1							DLD
C8orf46	RHOBTB3							DLEC1
C8orf58	RHOG							DLEU1
C8orf59	RIMS1							DLEU7
C8orf74	RIMS4							DLG1
C8orf76	RIOK2							DLG2
C8orf82	RIPK2							DLG3
C9orf106	RMDN2-AS1							DLG4
C9orf116	RMI1							DLG5
C9orf129	RMST							DLGAP1
C9orf131	RNASE4							DLGAP1_AS4
C9orf139	RNF144A							DLGAP2
C9orf147	RNF145							DLGAP3
C9orf16	RNF219-AS1							DLGAP4
C9orf163	RNF220							DLL1
C9orf24	RNH1							DLST
C9orf3	RNU6-16P							DMAC1
C9orf40	RNU6-19P							DMBT1
C9orf50	RNU6-31P							DMD
C9orf62	RNU6-69P							DMGDH
C9orf64	ROBO1							DMTF1
C9orf72	ROBO2							DMTN
C9orf78	ROCK2							DMXL1
C9orf85	ROPN1B							DMXL2
CA10	ROR1							DNA2
CA11	RORA							DNAAF4
CA12	RORB							DNAAF5
CA13	RPA3-AS1							DNAH1
CA14	RPL10L							DNAH12
CA2	RPRM							DNAH14
CA4	RPS29							DNAH2
CA5A	RPS6KA3							DNAH5
CA5B	RPS6KC1							DNAH7
CA5BP1	RRAGC							DNAH9
CA7	RREB1							DNAJA3
CA8	RRP15							DNAJB1
CAAP1	RSPO4							DNAJB11
CAB39	RSU1							DNAJB14
CAB39L	RSU1P2							DNAJB6
CABCOCO1	RTP4							DNAJC1
CABIN1	RUNX1							DNAJC10
CABLES1	RUNX1T1							DNAJC11
CABLES2	RWDD3							DNAJC12
CABP1	RXFP2							DNAJC13
CABP2	RYR2							DNAJC15
CABP4	S1PR1							DNAJC16
CABP5	SAFB							DNAJC17
CABP7	SALL1							DNAJC21
CABYR	SALL3							DNAJC24
CACFD1	SAMD5							DNAJC3
CACHD1	SASH1							DNAJC5
CACNA1A	SATB1							DNAJC6
CACNA1B	SATB2							DNAJC7
CACNA1C	SATB2-AS1							DNAJC9
CACNA1D	SCAF8							DNAL1
CACNA1E	SCAI							DNAL4
CACNA1F	SCAPER							DNASE1
CACNA1G	SCFD2							DNER
CACNA1H	SCHIP1							DNHD1
CACNA1I	SCML4							DNM1
CACNA2D1	SCRG1							DNM1L
CACNA2D2	SCRT2							DNM2
CACNA2D3	SDCCAG8							DNM3
CACNB1	SDK1							DNMBP
CACNB2	SDK2							DNMT1
CACNB3	SDPR							DNMT3A
CACNB4	SEC16B							DNMT3B
CACNG1	SEL1L							DOC2B
CACNG2	SEL1L3							DOCK1
CACNG3	SEMA5A							DOCK10
CACNG4	SEMA6A							DOCK11
CACNG6	SEMA6D							DOCK3
CACNG7	SERF1A							DOCK4
CACNG8	SERTAD4							DOCK5
CACTIN	SESN3							DOCK6
CACUL1	SETBP1							DOCK7
CACYBP	SF3A3							DOCK8
CAD	SFMBT2							DOCK9
CADM1	SFRP1							DOK5
CADM2	SFTA1P							DOK6
CADM3	SGCD							DOK7
CADM4	SGCG							DONSON
CADPS	SGCZ							DOPEY1
CADPS2	SGMS2							DOPEY2
CALB1	SGOL1-AS1							DOT1L
CALB2	SH3BGRL							DPF1
CALCA	SH3GL2							DPF3
CALCOCO1	SH3TC2							DPH5
CALCOCO2	SHC4							DPH6
CALCRL	SHFM1							DPP10
CALD1	SHISA6							DPP10_AS1
CALHM1	SHISA9							DPP6
CALHM2	SHOX2							DPP8
CALHM6	SIL1							DPRX
CALM1	SIM1							DPT
CALM2	SIPA1L3							DPY19L1
CALM3	SIX1							DPY19L1P1
CALML3	SIX4							DPY19L2
CALML4	SKAP1							DPY19L2P1
CALML6	SKAP2							DPY19L2P2
CALN1	SKOR2							DPY19L2P3
CALR	SKP1P2							DPY19L3
CALU	SLC10A1							DPY19L4
CALY	SLC10A2							DPY30
CAMK1	SLC14A2							DPYD
CAMK1D	SLC15A5							DPYSL2
CAMK1G	SLC16A7							DPYSL3
CAMK2A	SLC17A6							DPYSL4
CAMK2B	SLC1A2							DPYSL5
CAMK2D	SLC24A2							DRAIC
CAMK2G	SLC24A4							DRAM1
CAMK2N1	SLC25A13							DRC1
CAMK2N2	SLC25A21							DRD2
CAMK4	SLC25A36							DRG1
CAMKK1	SLC25A51P1							DRICH1
CAMKK2	SLC26A7							DROSHA
CAMKMT	SLC28A3							DRP2
CAMKV	SLC30A8							DSCAM
CAMLG	SLC35F3							DSCAML1
CAMSAP1	SLC35F5							DSCR3
CAMSAP2	SLC35G2							DSE
CAMSAP3	SLC38A6							DSP
CAMTA1	SLC39A10							DST
CAMTA2	SLC39A11							DSTN
CAND1	SLC4A3							DSTYK
CAND2	SLC52A3							DTD1
CANT1	SLC5A3							DTNA
CANX	SLC6A15							DTNB
CAP1	SLC6A9							DTNBP1
CAP2	SLC8A1							DTWD2
CAPG	SLC9A9							DTX1
CAPN1	SLCO3A1							DTX2
CAPN10	SLIT2							DUBR
CAPN12	SLIT3							DUS2
CAPN13	SLITRK1							DUSP10
CAPN15	SLITRK2							DUSP14
CAPN2	SLITRK6							DUSP16
CAPN3	SMA5							DUSP22
CAPN5	SMAD1							DUSP8
CAPN7	SMAD2							DVL1
CAPNS1	SMAD7							DYM
CAPNS2	SMARCA1							DYNC1H1
CAPRIN1	SMARCA2							DYNC1I1
CAPRIN2	SMARCE1							DYNC1I2
CAPS	SMC2							DYNC1LI1
CAPS2	SMG6							DYNC1LI2
CAPZA1	SMIM2-AS1							DYNC2H1
CAPZA2	SMIM20							DYNLRB1
CAPZB	SMIM21							DYRK1A
CARD10	SMOC1							DYRK3
CARD14	SMPD3							DYRK4
CARD16	SMURF2							DYSF
CARD17	SNAR-G2							DYTN
CARD19	SNAR-H							DZANK1
CARD6	SND1							DZIP1
CARD8	SNHG5							DZIP3
CARD9	SNTB1							E2F3
CARF	SNTG1							EAF2
CARHSP1	SNX16							EBF1
CARM1	SNX19							EBF4
CARMIL2	SOBP							EBNA1BP2
CARMIL3	SORCS1							EBPL
CARMN	SORCS3							ECD
CARNMT1	SORL1							ECE1
CARNS1	SOX1							ECHDC1
CARS	SOX14							ECT2
CARS2	SOX2-OT							EDA
CARTPT	SOX21-AS1							EDARADD
CASC1	SOX5							EDC3
CASC10	SOX6							EDEM1
CASC15	SOX9-AS1							EDEM3
CASC2	SP3							EDIL3
CASC3	SPAG17							EDNRA
CASC4	SPANXA2-OT1							EDNRB
CASD1	SPANXC							EDRF1
CASK	SPANXN1							EEA1
CASKIN1	SPANXN4							EED
CASKIN2	SPATA17							EEF1AKMT1
CASP1	SPATA19							EEF1AKMT2
CASP10	SPATA6							EEF2K
CASP16P	SPATA8							EEFSEC
CASP2	SPATA8-AS1							EEPD1
CASP3	SPATS2L							EFCAB1
CASP4	SPDL1							EFCAB11
CASP5	SPIDR							EFCAB14
CASP6	SPOCK3							EFCAB2
CASP7	SPON1							EFCAB6
CASP8	SPRY1							EFCAB7
CASP8AP2	SPRY2							EFCC1
CASP9	SPRY3							EFEMP1
CASQ1	SPRY4							EFHB
CAST	SPTLC3							EFHC1
CASTOR1	SPTSSA							EFHC2
CASTOR2	SQRDL							EFHD1
CASZ1	SRBD1							EFL1
CAT	SRD5A1P1							EFL1P1
CATSPER2P1	SRL							EFNA5
CATSPERE	SRRM4							EFNB1
CAV1	SRSF6							EFNB2
CAV2	SS18							EFR3A
CAVIN1	SSFA2							EFR3B
CAVIN2	SST							EFTUD2
CAVIN3	SSTR1							EGFEM1P
CAVIN4	SSTR2							EGFR
CBFA2T2	ST6GAL2							EGFR_AS1
CBFA2T3	ST6GALNAC3							EGLN1
CBFB	ST8SIA2							EGLN3
CBL	ST8SIA3							EHBP1
CBLB	ST8SIA6							EHD1
CBLL1	STAG1							EHD2
CBLN1	STAG3L4							EHD3
CBLN2	STAT3							EHD4
CBLN4	STEAP1B							EHMT1
CBR1	STK33							EIF2AK2
CBR3	STMN4							EIF2AK3
CBR3_AS1	STPG2-AS1							EIF2AK4
CBR4	STRA8							EIF2B3
CBWD1	STX8							EIF2D
CBWD5	STXBP6							EIF2S1
CBX1	SUCLA2							EIF3A
CBX2	SUCLG2							EIF3B
CBX3	SUDS3							EIF3E
CBX4	SULT1C4							EIF3H
CBX5	SUPT3H							EIF3J_AS1
CBX6	SV2B							EIF3L
CBX7	SVEP1							EIF4B
CBY1	SYT1							EIF4E
CC2D1A	SYT10							EIF4E2
CC2D1B	SYT2							EIF4E3
CC2D2A	SYT4							EIF4ENIF1
CC2D2B	SYT9							EIF4G1
CCAR1	SYTL4							EIF4G3
CCAR2	TAB2							EIF5B
CCBE1	TAF4B							EIPR1
CCDC102A	TANC1							ELAC2
CCDC102B	TANGO6							ELAVL1
CCDC103	TANK							ELAVL2
CCDC106	TBC1D16							ELAVL3
CCDC107	TBC1D22A							ELAVL4
CCDC110	TBC1D23							ELF1
CCDC112	TBC1D32							ELF2
CCDC113	TBC1D3P1-DHX40P1							ELF4
CCDC114	TBC1D3P2							ELFN1
CCDC115	TBCA							ELFN2
CCDC117	TBKBP1							ELK3
CCDC12	TBL1X							ELK4
CCDC120	TBL1XR1							ELL
CCDC121	TBR1							ELL2
CCDC122	TBX15							ELMO1
CCDC124	TBX18							ELMO2
CCDC125	TBX3							ELMOD1
CCDC126	TBX5							ELN
CCDC127	TCERG1L							ELOVL2
CCDC130	TCF12							ELOVL5
CCDC134	TCF4							ELOVL6
CCDC136	TCF7L2							ELOVL7
CCDC137	TCOF1							ELP1
CCDC138	TDGF1P3							ELP2
CCDC14	TDRD3							ELP3
CCDC141	TECRL							ELP4
CCDC142	TENM1							EMB
CCDC144B	TENM2							EMBP1
CCDC144CP	TENM3							EMC1
CCDC144NL	TENM4							EMC2
CCDC146	TET2							EMC3
CCDC148	TEX29							EMCN
CCDC149	TEX41							EMID1
CCDC15	TFAP2A							EMILIN2
CCDC151	TFAP2B							EML1
CCDC152	TFAP2D							EML2
CCDC153	TFCP2L1							EML4
CCDC154	TFEC							EML5
CCDC157	TGFBR1							EML6
CCDC158	TGFBRAP1							EMP2
CCDC159	THBS4							EMSY
CCDC160	THEG5							EMX2OS
CCDC166	THSD4							ENAH
CCDC167	THSD7A							ENDOD1
CCDC170	THSD7B							ENDOV
CCDC171	TIAM1							ENKUR
CCDC173	TLE1							ENO1_AS1
CCDC174	TLE3							ENO4
CCDC177	TLE4							ENOSF1
CCDC18_AS1	TLL1							ENOX1
CCDC181	TLL2							ENOX2
CCDC184	TLR4							ENPP1
CCDC186	TM9SF4							ENPP2
CCDC189	TMCO5A							ENPP6
CCDC191	TMEFF2							ENPP7
CCDC22	TMEM114							ENTPD1_AS1
CCDC24	TMEM132D							ENTPD4
CCDC25	TMEM132E							ENTPD5
CCDC28A	TMEM135							ENTPD6
CCDC28B	TMEM161B							ENTPD7
CCDC3	TMEM161B-AS1							EOGT
CCDC30	TMEM178A							EP300
CCDC32	TMEM178B							EP400
CCDC34	TMEM182							EPAS1
CCDC39	TMEM2							EPB41
CCDC40	TMEM215							EPB41L1
CCDC43	TMEM232							EPB41L2
CCDC47	TMEM26							EPB41L3
CCDC50	TMEM261							EPB41L4A
CCDC51	TMEM30B							EPB41L4A_AS1
CCDC57	TMEM30C							EPB41L4B
CCDC58	TMEM38B							EPB41L5
CCDC59	TMEM68							EPC1
CCDC6	TMPRSS15							EPC2
CCDC61	TMTC2							EPCAM
CCDC65	TNC							EPG5
CCDC66	TNFAIP6							EPHA10
CCDC68	TNFRSF21							EPHA3
CCDC69	TNIK							EPHA4
CCDC7	TNP1							EPHA5
CCDC70	TNR							EPHA6
CCDC71	TNS3							EPHA7
CCDC71L	TOM1L1							EPHA8
CCDC74B	TOP1							EPHB1
CCDC77	TOP2B							EPHB2
CCDC78	TOX							EPHB3
CCDC8	TOX3							EPHB6
CCDC80	TPH2							EPHX1
CCDC82	TPK1							EPHX2
CCDC84	TPRG1							EPM2A
CCDC85A	TPTE							EPN1
CCDC85B	TRHDE							EPN2
[truncated: 13,657 more rows]

## Sheet: FTLDCorr_FDR_<0.05
Neg_TDPA	Neg_TDPB	Neg_TDPC	Pos_TDPA	Pos_TDPB	Pos_TDPC	Neg_CBD	Neg_Pick	Pos_CBD	Pos_Pick
ST3GAL6	CKMT1B	HAPLN4	ARFIP1	CHCHD2	SENP8	LGR6	SCN1B	SWAP70	DLG3
SYN3	SCN1B	P2RX6	TMEM63B	SMOX	RPL21	LAMA3	ST3GAL6	LINC01664	FER
IL17RA	RHBDL3	SLCO4A1	DLG3	ETNK1	TAAR8	BHLHE22	RHBDL3	KCNQ3	SRSF6
WDR97	IDS	EIF5A2	ZNF14	ASAP3	NCKAP5	HCG4	SEMA7A	CDYL2	PRRC1
TRANK1	ATP2B3	SCN1A	CEP164	ANKRD35	CCDC70	LOC389834	SHD	LTBP1	MAGT1
VAV3	UPP1	RET	FANCD2	SAP130	ZNF737	PAM	IDS	SERPINI1	ACSS1
ATP2B3	VAMP1	PVALB	R3HCC1L	RPL23A	TEX2	ANKRD18B	GPAT3	NRCAM	LHFPL2
BCL11A	TIFA	HR	KRTAP12_1	BAHD1	PDGFA	ZBTB33	VAMP1	RABIF	GGNBP1
MYBPHL	GPAT3	STAC2	APP	NCBP2	SOCS6	LETM2	UPP1	NR1H3	PARPBP
MIS18BP1	MYBPHL	LRCH1	ECT2	LTBR	HEPN1	ABL2	HS3ST1	MYORG	LIFR
DIS3L2	SEMA7A	PCSK1	KIRREL1	DERA	CDYL2		MYBPHL	RGS12	PRR14L
ADCY9	CCDC39	OSBPL3	GPBP1	GLMP	MAB21L2		CKMT1B	FAM173A	C19orf18
SLC17A6	ST3GAL6	CLEC2L	JUNB	RPL34	B3GNT8		CCDC39	BTBD1	WRN
RORA	SNTG1	PLXDC1	SRBD1	ST8SIA3	LOC644794		GPCPD1	OPTN	GET4
PLXNA4	C1RL	ANKRD34C	PDZD11	IRAK2	GATC		SYCP2	CYB561	OR10Q1
FAM20A	SCN1A	LOC100506388	SGCA	RAB3IP	AP3B1		CPLX1	TRPC5	HCFC2
FAM71E1	SLC16A6	SPTSSB	PSMB4	ACO1	ZNF733P		TIFA	CDC27	TBC1D22A
CKMT1B	TTC39C	ANK1	PFDN2	CEP164	RUFY3		COX7A1	RBM12	PANX1
HS3ST1	BEND6	NEFH	OR10Q1	MAGT1	NUDT19		OSBPL6	SCG3	RND3
NOXO1	ESRRG	FLT3	HIST1H3H	ACACB	MAP3K2		RAD54B	SLITRK1	PRSS8
GUCA2B	MIR29B2CHG	RHBDL3	PML	KANSL1L	HRH4		ADCY9	SH2D5	ARFIP1
ELOVL4	XKR6	PPARGC1A	C9orf50	KRTAP19_2	PARPBP		ATP2B3	OLFM3	ODR4
SEPHS2	ADCY9	FGF9	BASP1	ZNF14	CYP4F8		SLC16A6	TCEANC	UNC93B1
ERICH5	TCTEX1D1	LGI2	TSN	CHP1	LIN28B_AS1		C1RL	NRAP	LAMTOR1
FRAT2	SYCP2	SCRT1	TWISTNB	PLN	SHOX		FAM71E1	RTL8C	SORCS3
FRAT1	SLC16A7	SERTAD4	MYL9	YWHAQ	ACACA		SCN1A	GIMAP4	POFUT2
TTC39C	SHD	KNG1	CCNY	RB1	FNIP1		LAG3	LKAAEAR1	KIRREL1
TIAM1	RAD54B	RELL2	MFNG	PSMF1	TRIM25		DIS3L2	C16orf95	RPL38
UPP1	NR3C2	NRG1	SMIM15	HINT3	CLK1		ASB13	TRAM2	TGFB2
SYCP2	OSBPL6	SCN1B	ELP2	GET4	GRPEL1		ESRRG	KLHL12	KCMF1
C15orf59	IPW	HCN1	STAU1	RAB39B	HSP90AA1		NFIC	ISLR2	LINC01664
COL5A1	LPCAT4	SOHLH1	TMIE	ZFP90	TMEM248		DMKN	SURF2	HIST1H2AH
PPFIA4	ESRRA	SLC24A2	MYH11	BLOC1S2	CEP57L1		KCNC1	SEC61A2	EEF1B2
MAGI2_AS3	FNDC5	FBXO33	TIGD4	PTPN23	HPS3		ANK1	DPP10_AS1	MASP1
TDRD6	FLT3	ADAM23	ANKRD13B	HLA_E	CLDN4		TTC39C	FLOT2	TWF1
IGDCC3	ANK1	MYH7B	TBC1D13	ARL8A	FGF14_AS2		XKR6	YTHDF2	FAM184B
FASTKD1	GPCPD1	KCTD9	PLK3	ZHX2	OSBP		EEPD1	ZNF593	TNFAIP6
SECISBP2	CPLX1	CHGA	ULK2	CIPC	MIEF2		FRAT1	MPP6	APMAP
LRRC49	DIS3L2	ONECUT2	GSTP1	TBC1D22A	CHRNB2		URM1	OR14I1	PROSER2
LOC643406	ENTPD4	RILP	SH2B2	DIEXF	KCNJ10		VAV3	CTC1	RIDA
KREMEN1	POU6F1	ADPRHL1	COLCA2	RPL37A	PLXNB1		SYN3	PPP2R3C	SENP5
RAD54B	KCNAB3	NR3C1	SYNDIG1L	CAT	DICER1_AS1		KCNC3	DUSP3	ITPR2
LAG3	GPR161	SPAG4	GLIS3_AS1	CTSS	IZUMO4		THAP10	LRRTM4	PPP1R26
IPW	HS3ST1	FAM216A	RAC3	IMPDH2	S100A2		GUCA2B	METTL9	CSNK2A2
PLK5	EFR3A	TOX2	RNF139	RPL18	C3orf33		SNTG1	ACAT2	HMG20B
TMEM132E	CORO6	SORL1	GPHB5	RPS9	RRAS		JDP2	TLCD2	MPDZ
MGARP	URM1	CCNI	LOC441081	NRARP	PNRC1		AGO1	SERPINI2	GNS
PTX3	FAM71E1	KCNS1	RPL23	CSNK2A2	GSTP1		LPCAT4	CDC14A	XIAP
USP28	KCNC3	PIF1	TADA3	SCO1	SWAP70		BEND6	GGN	SIGLEC14
ENTPD4	LINC00599	DCLK1	KLLN	LOC103344931	ADA		MIR29B2CHG	NUDT10	CAMKMT
EEPD1	FRAT1	ECM1	ZNF618	MEGF10	ZNF56		ALDH1A3	KCNMB2	PAXIP1_AS2
LAMA3	CADPS2	C16orf52	NDNF	EEA1	IRF9		CORO6	JAML	CXCL3
TMTC4	VAV3	CABP1	CIR1	AMER2	TMA7		ESRRA	VPS35	ARHGAP19
SYNE4	LYPD5	MYO15A	SERPINE2	TGFBR2	CRYL1		RTKN2	SERINC3	KCTD5
KRTCAP3	JDP2	ZMAT4	RPS20	PRTG	RAD21		KCNAB3	TMEM141	PTPRU
AGO1	SPTSSB	IGFBP2	HCP5	LONP2	CXCL3		CADPS2	SLIRP	EPHA8
CPLX2	PLXNA4	STARD5	LOC100289361	SLC38A7	TSGA10		BCL11A	CERS6	GSX1
RASSF4	THAP10	BHLHE40	PNKP	LHFPL2	C1orf112		SLC16A7	MYBPC2	COLCA2
ARID3B	FASTKD1	FMN1	AP3M1	CHCHD1	MTMR6		MAGI2_AS3	TPST1	CLCA4
ANKRD20A5P	MIR600HG	GFRA2	OCRL	TMBIM6	ZNF778		SERTAD4_AS1	KRT14	LOC103344931
BRINP1	SCRT1	SLC38A1	RFX4	RPL36A	HLA_F_AS1		SLC24A2	CTH	FIGNL1
MBNL2	SLC24A2	ARC	STAT5A	NUDT21	RPL23AP7		SCRT1	PSMC1	PSMF1
FLJ42627	DMKN	ABTB1	LTA4H	RPS21	GPR25		SYT2	EPOP	PTPRN2
DPY19L2P1	BCL11A	MIR29B2CHG	FN3KRP	IFT81	SKP2		GLS2	KCNMB4	LAPTM4A
ATP8B2	ASB13	RIMKLA	LINC01184	SLC41A2	TMED2		ENTPD4	SOX5	TRAM1L1
PTPN2	SUGP2	KCNA2	SNAPC1	GOLIM4	VENTX		FNDC5	NKD2	CHP1
ICA1	LOC643406	KCNAB3	DOPEY1	RSRC2	DLG4		LRRC37A4P	NAT6	ZSCAN16
SNTG1	TRANK1	SLC16A7	MBNL1	LRRC39	BAHD1		PLXNA4	B3GALT2	LHX3
GLIS1	EEPD1	ESRRG	RNF11	UNC93B1	C4orf48		SLC38A11	PTRH2	CIPC
SLC4A9	LAG3	PCP4L1	SLC7A2	NDUFS5	AP1G1		LYPD5	ADCY7	HLA_L
CCNO	GLS2	GPAT3	FBXL7	FBXL16	ASB16		SPTSSB	CCDC3	C9orf50
TRNP1	AGO1	STEAP2	SUSD2	NINL	C6orf99		TCTEX1D1	ADAMTS19	SRBD1
SNHG14	UBE2QL1	NREP	FAM174A	GPBP1	MGME1		NOXO1	JMJD1C_AS1	RPL19
NAALAD2	RFPL2	GUCY1A2	PSEN2	DROSHA	RENBP		EPB41	KRT17	FOXJ3
L2HGDH	ANKRD29	SLC45A4	PTPRU	TIPARP	ATP6V0E1		IPW	PKP3	BDNF_AS
FAM110A	MAGI2_AS3	NKX1_2	RNF215	AZIN1	SCMH1		POU6F1	DZIP3	MRPL43
PRR16	MTUS2	MIR600HG	TPD52	APTX	MLLT11		RORA	CRLF1	EFTUD2
EIF2A	RORA	SLC39A14	WNT11	ZFAS1	KRT85		UBE2QL1	LINC00958	ZNF618
CCDC177	SPAG4	ZBBX	ARID5A	APP	NDFIP1		ICA1	TTN	LGI1
PDIA5	CDS1	ZNF124	AKIP1	SRI	TCF20		GLCCI1	AKR1C1	STAU1
CACNA1A	SYN3	CCDC39	LRRC39	MBNL1	PIK3IP1		IFNLR1	EPHA10	ISCA2
SUGP2	LRRC37A4P	ITPR1	SPIN2B	PAXIP1_AS2	C7		SUGP2	GRASP	LTBR
NME5	ACSL6	EPN3	LOC100268168	SAT1	CNTNAP4		LINC01637	FAM120AOS	TAOK3
SPIDR	GUCA2B	SERTAD4_AS1	SLC22A4	IPO8	MRGPRE		STS	GFER	FBXL16
FNDC5	PDE4A	STAT4	UBXN2B	NDST1	LYPD2		NIPAL2	TUBB4B	SOCS2
KBTBD12	RET	KCNC1	SOX1	TMED5	TM2D1		EFR3A	AKR1C4	B4GALT5
RPGR	FGF9	LINC00473	PEX7	ARHGAP1	DERA		SV2C	HES4	RPS11
HSPA4L	NIPAL2	LINC01637	FLNA	GSTM2P1	CECR2		ACAN	RTN4RL2	DEPDC4
STARD10	L2HGDH	CCSER1	FN1	EMP2	AHR		PHYH	TMEM150C	EMP2
TENM4	DPY19L2P1	RHOBTB2	ZNF75D	DDX60L	TMPRSS6		TRANK1	EMC3	NFATC4
SLC44A5	STXBP5L	INTS4P1	GRB10	IQCG	NTAN1		ATP2B2	PERM1	AFDN
PRO1804	DCLK1	NKX6_3	GPR176	SOCS2	DPF2		FLT3	CHST15	CEP164
BRSK2	SLC25A37	SHD	MLLT11	MIEN1	LINC02550		CDR2L	C19orf70	PLEKHB2
PPP1R16B	EPB41	SYT2	LSAMP	RAB10	RAB3IP		FASTKD1	CLPB	CHAC2
DUS1L	SLC38A11	LRRC38	MORN2	BTN3A1	MYH14		NCOA3	SUB1	C17orf58
PCNX2	TBC1D4	ZNF385D	ACTG2	RFTN2	IFNL3		PLXDC1	NPHS1	HINT3
DUSP8	SERTAD4_AS1	NT5M	L1CAM	PDE5A	SGTA		DND1	RASGRP1	ZNF721
MIR4697HG	PPARGC1A	CORO6	EMP2	SNHG5	NUP50		L2HGDH	TMEM65	UBR1
ZADH2	LINC01637	GRIN2A	TCP11L1	SLC7A2	C20orf141		FRAT2	ATP6V1C1	METTL7A
EXOG	NAT8L	EFNA5	CRLF3	C19orf48	CTTNBP2NL		SLC25A37	ADCY2	C6orf62
NRG2	ERICH5	THAP10	ITGA1	CASP10	PLXNA1		SPAG4	CA10	SYNDIG1L
LRRC4	PTX3	FBLN7	BMT2	STAT5A	CDC6		DPY19L2P1	ACTR1A	COMMD7
GGA2	PLXDC1	P2RX6P	CHPT1	LOC441081	CFAP206		ERICH5	STK32C	PLS3
SGK494	ST8SIA1	MPP1	STX7	MRPS35	PRKAG2		TRPC3	DUSP2	DDX60L
PCDH7	B4GALT6	TRMT9B	SERPINI1	MCMBP	GPR37L1		GPR161	BSPRY	GPBP1
RSPO2	ELOVL4	GPR158	KNTC1	LYSMD3	HADHB		NR3C2	PPP1R17	RPS27A
C19orf25	DND1	ANKRD29	WIPI2	RAD21	GTPBP1		ZADH2	TUBA4A	YWHAQ
RMND5A	USP28	HACL1	RBM43	LIMS1	NR1H3		FGF9	TUBA4B	ACO1
LOC389834	ARHGEF11	PRMT7	TPM2	PTGDS	PRELID3A		DCLK1	HGF	SP110
ZNF362	STS	CACNA2D2	MRPL20	STX2	CD19		PELI3	KLF6	ARHGAP1
SLC38A11	LOC100506124	KCNA1	C12orf29	DLG4	EIF2AK2		LINC00599	LINC02217	DDR1
TTC21B	PELI3	ATP1B1	RIBC1	RPL26	PRSS21		PVALB	CD63	PTPN23
QRFPR	GLCCI1	OPN3	TMEM86A	MAPKAP1	BLOC1S2		ECM1	LYPD8	KRTAP19_2
CCDC138	SLC25A12	PLEKHH3	DRAP1	DNAJB1	HOXB3		CCDC177	LDHA	SRI
CARD9	ZADH2	MOB2	DDX60	RPS23	SLC37A4		PLCB1	PCDH10	CD19
ITFG2	IFNLR1	FNDC4	DNAJB1	STAU1	MRPS35		KLF9	ARPP19	NCBP2
FSTL1	CCDC177	STAU2	CRYZL2P	TIGD4	KDM2A		HR	SYT4	GLMP
PLA2R1	PVALB	LYPD5	RRAS	LOC441204	EFNA1		CDS1	ADAMTS9	MYD88
NCOR2	ALDH1A3	KLF9	FADS1	DEPDC4	KDM4B		MIR600HG	OPRK1	FAHD1
INTS8	STRBP	ASGR1	CSF1	KRT19	SRP19		RFPL2	SLC26A4_AS1	SIRPG
KCNK12	ATP2B2	ZYX	FBLN1	KAT2B	LOC441204		CCNO	SKAP2	TPTEP1
LOC100240734	RTKN2	SKIDA1	EFCAB6	DIXDC1	CEP78		RET	FDPS	SAT1
SORCS1	NOXO1	EPHB6	C8orf82	KCNQ3	AFDN		EMX1	BYSL	RFTN2
OSBP2	INTS4P1	PHLDB2	SWAP70	GUF1	HUS1		LOC100506124	ADRA1B	RP2
GPATCH8	ADAM23	NOVA1	DIEXF	ENOSF1	ZNF469		ANKRD29	HBM	TOPORS
SPNS2	NEFL	CMYA5	GRIK3	ELK3	MYD88		EYA4	KLK7	CHCHD1
LOC220729	PRO1804	RAB37	NCKAP1	LOC100289361	ZFP37		SLC25A12	VAT1	LOC100289361
CCDC88B	FAM216A	POU6F1	KCNQ3	NDUFV3	PGGT1B		MTUS2	FAR2P1	AAMDC
PLEKHM2	PLA2R1	ANKH	ETFDH	JPH1	LOC399815		FAM20A	ARHGDIG	XPO7
SNHG1	NCOA3	RNF157	RRP36	PFDN2	IRF7		SYT12	VIT	GOLIM4
RTN4	CDR2L	CHML	EGR4	TWISTNB	KLK12		USP28	GNB4	KCNQ3
PLCXD1	RNF157	MADCAM1	SATL1	CITED1	SP110		PRKCB	HCN4	RSRC2
LIN9	HSPA4L	HECA	SMIM2_AS1	SH2B2	XPO1		TMEM86B	FAM102B	MGC70870
RGS7	DCUN1D2	PRKCB	MED15	KIRREL1	EBLN3P		ELOVL4	HSPB3	AFDN_DT
LGR6	ICA1	TIAM2	SLC41A2	PTPRU	SLC9A6		PPARGC1A	RASGEF1C	BRD4
IP6K2	TRPC3	ZNF365	LOC643201	GPHB5	ETNK1		RAB37	NUDT14	SPNS3
NFATC2IP	LRRC4	GPR161	ZNF205_AS1	SPIN1	TMED7		ADAM23		RAC1
NOM1	CDK14	ZNF630	CHST13	KCTD7	RETNLB		KREMEN1		BCL6
POMC	HTR1F	XKR6	BEX3	FN1	TRAM1L1		CELF2		ALG9
TRERF1	PLCB1	RTKN2	ITFG1	KCTD6	BRD4		EIF5A2		SLC38A7
VCX2	ROCK2	MCF2L_AS1	A4GALT	STYX	TMEM187		NAT8L		ACTL6A
CLGN	SYNE4	MYC	IL2RB	C12orf66	LRP1		ZMAT4		IKZF5
GSDMB	DENND1B	SPTBN5	RGS9	HLA_L	TMEM167A		RNF157		WDFY1
TAS2R14	ZMAT4	DENND1B	POLH	TM2D2	LOC149373		HTR1F		EYA1
ZFP14	KREMEN1	CDS1	MPZL1	DONSON	KRTAP20_1		LYSMD4		SETD9
ITPKC	TNFRSF25	CTSZ	NT5C	CLCA4	TMEM50A		BRINP1		AKIP1
CENPJ	SMIM3	SLC47A1	MFAP4	CNPY2	ASF1A		ARHGEF11		SERPINB9P1
AASDH	SNHG14	DCUN1D2	RPS26	LOC643201	ZNF716		ATP4A		ZNF808
RRM2B	NKX6_3	TIGD3	RPL31P11	OFD1	FYCO1		NKX6_3		TACR2
CEP152	HR	ST8SIA1	NAA35	DDR2	SNHG12		DCUN1D2		APTX
ITM2A	TFAM	PLCB4	CBFA2T3	LOC100506125	FAM53C		LOC643406		ARF4
RUNDC3B	PCNT	TMEM81	LAMB2	ZSCAN16	PTDSS2		KCNT1		CRYZL2P
PIP5KL1	FLJ23867	GNAS	THY1	SIRPB1	PNN		TMTC4		RABGAP1L
ZNF273	OVGP1	MROH5	EIF3J	CTNS	WBP4		ACSL6		GRAMD4
VCX	RELL2	KCNQ5	NMRAL1	VANGL1	LOC728989		DEFB131A		EIF3D
RORB	MAP9	SEMA7A	COPG2	SOX2_OT	IL26		LRRC4		ZSCAN2
TDRD1	IRS1	KCNH6	NORAD	TMED10P1	POR		NT5M		GRB10
LOC652276	SKIDA1	GLS2	FANCF	RABGAP1L	SOD3		SMIM3		CAMLG
MCTS1	TAF4B	LUZP1	LCLAT1	PANX1	SUGT1P1		CDH7		NDST1
PSMD6	IL1RAP	PNKD	NIPSNAP1	NT5E	PGRMC2		MGARP		LIMS1
FRMD4A	ATP1B1	CACNA2D3	DSTN	GRAMD1C	RFTN2		SERTAD4		TMBIM6
RYR2	TTC39B	ARHGAP9	RNF135	CENPO	RFNG		GRIN2A		OFD1
ZFYVE28	IFFO1	STRBP	UBR7	MLLT11	XXYLT1		ST8SIA1		ALG14
FAM153A	CDH7	TNNT2	UBA1	THY1	GAB2		PDE4A		SOX1
EMX1	NOM1	IDS	RRAGC	CCNY	TDG		DHX35		NUDT21
LINC00889	NEFM	ELMO3	DCLRE1B	DDR1	COPB1		PLA2R1		SPIN1
EEF2K	KLF9	ASB13	CTDSP1	SNRPG	MFN1		TBC1D4		ITGA1
PPIP5K1	LRCH1	DEFB131A	C8orf33	MAPRE1	EIF3D		FAM216A		STMN1
ULK1	NT5M	ALDH1A3	CHPF	EBNA1BP2	DDR1		ABCA6		MBD4
LINC_PINT	KCNA2	PCP4	PLEKHG4B	SOX1	VMAC		ANKS6		MDH2
DPP6	DHX35	TESPA1	SHISA5	CRYZL2P	FTMT		PLEKHM2		GSTM2P1
PANK1	GRIN2A	FAM78A	TBL2	MPST	BNIP1		PDIA5		MAPKAP1
PIGL	GLIPR1	DIRAS1	JAKMIP1	ACTR3BP2	PDE11A		IL1RAP		KDELR1
TNF	USP45	CRYBA2	ACTA2	RBM34	ZNF300P1		STAU2		ELAC2
ZNF785	PNKD	SLC19A2	LINC01664	HCG18	BORCS5		SYNDIG1		SNRPG
ABCA6	FAM20A	HES6	NBEA	CPSF2	SHPK		KBTBD12		ASAP3
LINC02210	CERK	EPHB2	SELENOK	SNX18	FIGNL1		B4GALT6		TMED10P1
TOB1_AS1	CCSER1	MAP3K13	RPL7A	ACSS1	PSMB4		KCNB1		FKBP10
SEMA5B	TTC21B	OSBPL6	FAM173A	EGR4	FAM199X		LOC101928087		TLR6
FAM133DP	EYA4	MTCL1	DNAH7	PALD1	ODR4		CDK14		MED14
ABRACL	LYSMD4	CITED2	EPAS1	MRVI1	FGD6		IFFO1		RAB7A
GNRH1	TMEM81	CKMT1B	PCM1	IRF7	BUB3		IDI2_AS1		VSIG8
MTDH	PCNX2	MAST4	ZNF646	MYH11	RIBC1		CCNI		PIPSL
COL27A1	TRNP1	MTFP1	STARD7_AS1	ZNF682	LDAH		NEFL		LOC441081
TCHP	NDRG3	GABRD	LINC01554	STMN1	SEL1L		RELL2		SAP130
SLC35F3	ATP4A	SDSL	ZNF354A	CEP70	SGK1		MIS18BP1		GDAP1
SCLT1	FRAT2	UBE2QL1	MMP16	NPM1	DEPDC4		TAF4B		SLC8B1
STOX2	CACNA1A	PTPRD_AS1	SLC30A1	CLCC1	YES1		STARD5		INSIG1
ZNF711	SERTAD4	C1RL	ELF4	NXT1	INTS3		TPTE2P6		CAPZA1
RAD52	CAB39	STRN	ASAP1	C8orf82	MVB12B		SKIDA1		DONSON
KIAA0141	ANKS6	KCNJ3	ZMAT2	TMEM187	SMPDL3A		COL5A1		TOR1A
MBL1P	ABRACL	LURAP1L	CD2	PLD4	EPHA8		INTS4P1		SMURF2
EPB41L3	SLC4A9	MDH1	HSDL1	AGRN	TM2D2		PCNT		ZBTB20
HCG4	TMEM86B	CELF2	ZNF18	GS1_124K5_4	HLA_DRB3		TDRD1		PDGFA
PTPN4	SORCS1	EFR3A	JAZF1	GPALPP1	PANX1		KCNA2		RRAS
TBC1D16	OIP5_AS1	IRS1	MGAT2	ALG8	ACRBP		TMEM132E		CCL17
SRRM4	CCNO	EXTL2	MARK1	HLA_G	MASP1		TNFRSF25		LOC643201
GIGYF1	DUS1L	ZBTB16	EBNA1BP2	RPL30	CARD6		EIF4E1B		DOCK9
AHI1	SYNDIG1	SRA1	BTD	IGDCC4	ZNF814		STXBP5L		OS9
MASP2	LRRC49	FGF18	CDYL2	TCP11L1	MRPL13		PRO1804		KLF16
ASAH2	CDADC1	ACVR1C	TCF25	RPL19	ANKRD36C		RPGR		KAT2B
CAPN15	BHLHE40	NR3C2	HSPH1	SEC22B	RPL34_AS1		ZYX		SLC7A2
IL17RE	GFRA2	CAMKK2	HTRA3	SYN1	SLC35D1		IRS1		RAB10
THSD4	SLC35F3	SRXN1	SERPINB9P1	LINC01664	AGAP1		RORB		BEST4
FAM13A	GAS2	GSTT1	SUCLG2	ZCRB1	RFC1		SLC4A9		LONP2
TPCN1	ACVR1C	PFKFB2	C16orf87	ATG12	TIGD7		BHLHE40		KANSL1L
METTL15	EMX1	NAT8L	CUL4A	ME2	THAP6		MAP3K6		EXOSC3
RSAD1	RPGR	KCNS3	RBPMS	BORCS5	C20orf194		SNHG14		SGTA
PRIM1	KCNT1	ESRRA	KPNA2	ALDH4A1	RAB5A		CACNA1A		CASP10
UBE2O	TOX2	ST8SIA5	CHST14	EPB41L4A_AS1	C10orf76		TTC39B		NTRK3
PPP3CA	STARD5	CORO2A	x11_Sep	TAPT1_AS1	LINC00302		SORCS1		GPR107
CCDC57	KBTBD3	NUDT22	GPR150	PNKP	TAOK2		ROCK2		SNX31
EHMT1	FAM78B	SHROOM2	KXD1	PSEN2	KCNK1		STRBP		FGFR1
ZNF502	GGA2	ELAVL4	UGT2B10	EIF3D	ULK2		CABP1		KNTC1
JAK1	DEFB131A	VAMP1	NDUFA2	RPS15A	SSR1		SLC39A13		PPP2R5C
CACNG7	SLC5A6	PELI3	BDH2	FAM174A	RWDD3		MICU3		PLXNA1
FAM210B	TBC1D30	RAD54B	MAZ	GRAMD2B	CAMSAP1		PCNX2		CRYL1
RCC1L	BRINP1	GPCPD1	SLC3A2	CRYL1	TNFSF12		TFAM		EBLN3P
CAMK1D	ZBTB16	HS3ST5	C12orf76	GRAMD4	WDR3		SYNE4		TP53INP1
MIAT	KALRN	SLC16A6	MRPL3	AKIP1	ERAP2		HAPLN4		DRAP1
GTF2H2B	EPB41L3	PDE4A	KLRC1	SUGCT	RPS6		EPB41L3		MRPS35
ZZEF1	MGARP	FBXO32	STARD3NL	HIST1H2AH	GALNT2		SORL1		C10orf76
ZNF718	C16orf52	KLF12	NAGLU	BMPR1B	TAOK3		PPP3CA		ARL8A
DOT1L	ANO5	DCLRE1A	MEIS2	CA8	PPP2CB		KCNA1		DROSHA
IMPA2	PLEKHM2	PLAGL1	GALNT2	CSF1	SCD		SRA1		RB1
KIF5A	SRA1	CPLX1	DAD1	USP51	OTX1		ATP8B2		TMED5
STIM2	SGIP1	GLIPR1	TMTC3	NACA	MAPRE3		FBXO32		RHOA
DPY19L2P2	ATP8B2	URM1	SLC27A6	CTNND2	TRIM14		RASD2		ZCRB1
RNF165	LINC00515	TBC1D4	RTN4R	CDYL2	TLX1		DENND1B		STX2
ARFGEF1	KLF12	PDS5B	SFRP1	C9orf50	CYFIP2		FLJ42627		ZNF844
TARDBP	LOC729737	TTC39A	ZNF764	RTL6	PP7080		ZBTB7A		C4orf48
C7orf57	MICU3	ACAN	COL1A2	CRIPT	NBN		USP31		ZNF469
MALAT1	PTPN2	KIAA1107	UBE2E2	TLR6	NEIL2		KIF5A		IGFBP7
H1F0	SERPINB9	NTN4	LOC101927811	ECEL1	ZBTB10		FBXO9		CNPY2
DCPS	ABCA6	DHX35	RABIF	PLA2G15	RPS7		EIF2A		SNAPC1
CLCN4	GOT2	GK	ELAC1	UBE2E2	RRAGC		DUS1L		RUBCN
DENND4B	CLVS2	PPTC7	PAOX	PLA1A	BRD7		OVGP1		C12orf60
DNAJC5G	RUNDC3B	MAPK10	PROS1	ZSWIM9	LIN7C		OGDHL		RAB39B
KDF1	ZFP14	ZFPM2	WDR48	ZNRF3	VAMP2		LINC00889		CCT6B
DSTYK	KBTBD12	UPP1	RTRAF	HLA_DRB1	SLC35G3		SGIP1		RGS12
WDR90	RGS7	ARL4C	ATP6V0B	HCP5	UBR1		NDRG3		LOC100506125
FGF7	FLJ42627	KCNC3	TOMM5	UBA1	L1CAM		PRIM1		FAM201A
CREBZF	ZFYVE28	LINC00515	CGAS	HDLBP	SYCE3		RPS6KA3		BEND3
RASD2	SLC12A5	SLC5A6	SLC8A3	NICN1	ITM2B		LRRC49		HEXA
RBM14	ZYX	TCTEX1D1	PPP1R13L	RPS27A	x7_Mar		LRCH1		LOC100049716
ADD1	PRR16	SPHK2	DENR	SYNDIG1L	SLC25A53		STARD10		FAM173B
KCTD8	FBXO9	FZD6	MSRB2	MRPL30	SUZ12P1		C19orf25		ITM2B
FGF17	PDIA5	VAPA	MTHFD1	PJA1	VOPP1		GLIPR1		CCDC15
MYOZ3	MIR4697HG	MAP3K6	SMIM10L2B_AS1	CTBS	IMPDH2		PLCXD1		BORCS5
ZBTB1	TMEM229B	POU6F2	TMPRSS5	NUCB1	CPSF7		ANKH		ZNF253
PPM1H	SGK494	OGDHL	REC8	TAOK1	KRT19		GAS2		ACTR8
CEP192	METTL24	TPTE2P6	KRT17P5	SERPINE2	LOC102723968		ATP1B1		ATF7IP
AMD1	LOC220729	COQ3	IGSF23	HSDL1	CCDC50		RHOBTB2		SIRT3
SOCS5	TRIM44	BICDL2	NOS1	GPSM1	U2SURP		NRN1		NDUFS5
UVRAG	NFATC2IP	LINC01137	SOS1	NTAN1	TMED8		IL17RA		AGTPBP1
LOC101926935	PIP5KL1	WDYHV1	PIAS3	RENBP	LHFPL2		FAM131B		MARK4
LRRK2	GRAMD1B	ATP4A	MYRFL	YKT6	CELA2B		RGS7		RAD21
PAM	RRM2B	RAMP3	PPM1F	TCEA1	SKP1P2		MPP1		NACA
TCERG1	RELT	STS	ANKRD28	DTX3L	LETM1		FAM78B		TM2D2
HMCES	CLEC16A	TIFA	YBX3	ANKRD13B	ZNF84		LDB2		RRP36
ANKRD20A9P	PPP3CA	PART1	UBE2N	RABIF	CAPN2		HSD11B1		ADSL
ASAH2B	SETD7	DEXI	PUS3	MTMR3	SPNS3		NOM1		PAFAH2
BMS1P1	TAS2R14	SLC35A4	S100A4	NAF1	CCT6B		PTX3		ALDH1L1
CTTNBP2	CIT	MMP15	RPS2	SLC7A6OS	ARHGAP23		ADGRL2		HSD17B7
ERCC4	IDI2_AS1	SYT12	HCN3	PML	TJP2		PNKD		PRTG
TSHZ1	ZNF273	MOGAT1	KLF7	RNF10	ZNF219		ATRNL1		ZFP90
ZMYND8	LIN28B	CAMTA1	ALOX15B	TOPBP1	ARNTL2		KCNK12		SPTSSA
MCF2L2	TMEM132E	INA	PSMA6	C8orf33	CCDC159		TRERF1		BMPR1A
NAA16	LINC00889	LOC100506124	RTN3	RGL3	POMZP3		TTC21B		NOTCH2
ZNF670	AMMECR1	TRPC3	RPL8	HLA_B	CHAC2		CIT		ADD3
MINDY3	FAM135B	ZBTB21	CELF6	MGME1	SLC9A2		CAMK2G		EEF1AKMT3
DTWD2	TRMT9B	CACNG2	CDKL5	ZCWPW2	DMRTA2		MIR4697HG		USP37
TMEM8B	QRFPR	PREP	RPS10	EXOC7	VAMP5		OIP5_AS1		RGL3
RWDD1	INTS8	BCAT1	RBM24	PSMB4	CARD8		KLF12		ZBTB10
LEAP2	PRIM1	SGIP1	CD81	STXBP3	NAA35		LOC220729		TSN
ABCC5	FAM110A	LAPTM4B	AP1M1	LINC00982	KRTAP19_5		PTPRD_AS1		ZNF518B
PLAU	CEP152	NFIC	ABCB6	CYBA	MDM4		EPN3		APP
ANKRD20A11P	GPATCH8	SCN4B	CA5B	GPR39	RAB3GAP1		MIAT		CBX1
LRRC75A	PLCXD1	TFAM	SYT9	DCAF5	LINC01792		TOX2		TSGA10
HYDIN2	NFIX	HAGHL	A1BG_AS1	GTPBP4	CENPO		DEXI		TOMM7
MPZL3	COL6A1	ARL5B	GRK6	REST	LY9		ZFP14		SGSM1
MLXIP	EEF2K	SV2C	POMGNT2	LONRF2	PTGES3		HSPA4L		GRAMD2B
ARSG	PPFIA4	JDP2	FAM110B	P4HA1	LAMC2		MYH7B		INTS3
DPY19L2P3	HCN2	CAMK2G	FAM177A1	SLC30A1	PFKFB3		FER1L4		ZNF701
BRWD3	STRN	NXPH3	OLFML3	ROM1	CERS5		EXTL2		THY1
GNL1	RMND5A	CHRD	ZNF461	S100A1	SERINC1		RSPO2		CUTA
RAB24	TUBA8	TTC39B	PHLDB3	PYGO2	ITPKB		TMEM81		RPS4Y1
PPP1R15B	DPY19L2P2	IFNLR1	HMGCLL1	PHF10	SREK1		LOC729737		MCMBP
ADM	TRERF1	FNDC5	GJB6	URB1_AS1	CEPT1		MAGEL2		HLA_B
TFB2M	TRMT2B	RBMS1	WDHD1	PIGA	HEXA		RELT		EPB41L4A_AS1
NR1D1	LUZP1	MAFB	ATP5MF	SLC7A10	RPS6KA4		CEP152		BTN3A1
C9orf3	TMTC4	SUSD5	CENPX	ACTL6A	C1orf56		ABRACL		ZNF720
USF2	RBBP4	DMKN	RIN3	FCHSD2	PLIN2		NEFM		HLA_G
DIDO1	CLEC4M	LGI3	LTBP1	TJP2	KMT2A		FLJ23867		RIMS1
SMG9	TBC1D16	PRSS16	OPTN	NBEA	RPL7L1		ZFYVE28		RAB3IP
ING1	TOB1_AS1	AVPI1	ZNF239	RC3H2	SNRPF		CLEC16A		RAB21
RNLS	MCF2L_AS1	PCGF1	KCTD21	SMIM32	PTGDS		ST3GAL6_AS1		ETNK1
FBXL4	ABCG4	AFAP1L1	RPS15	FKBP10	TRUB1		CAB39		FAM204A
KLHL3	GSDMB	ADAM22	RPL24	BCKDHB	RPL6		C16orf52		IFT81
CYP26B1	GPR158	TRPM2	TLR3	BAZ1A	PLAA		RBBP4		CRIPT
P3H3	RSRC1	IER2	HSPBP1	SUCO	SIRPB1		LY6D		TCF3
BMS1P2	PSMD6	KALRN	ATP9A	HDGFL3	RABGAP1		RASSF4		MAP6
RAB40A	KCNK12	MKX	HVCN1	FLVCR1	HIST1H2AH		BBS7		RHOBTB3
SPTB	STARD10	LTB	C1GALT1	SKP1	OAZ1		MAP9		TRIM62
ZNF774	FAM43A	THEMIS2	SAMD11	SP110	LOC107984974		PRR16		WDR3
ANKRD16	PTPN4	NUAK1	EXOSC9	MRPS33	ZNF432		LTB		FN1
THSD7A	INSM2	x6_Mar	CYSLTR1	TBC1D10A	COL1A2		KCNH6		MRE11
BHLHE22	MTDH	PPM1A	SSR2	ABLIM3	ZNRF3		EEF2K		EIF5B
HSPBAP1	NRN1	EMB	KIAA0825	GNA12	TWF1		KALRN		CA8
SZT2	CA7	CD99L2	NENF	FAM126A	RBM3		TRNP1		PIGA
NPIPA8	SPNS2	PLPP7	DDX58	CHST13	DNAJC8		RSRC1		MRPL30
ZNF786	IDE	SLC39A13	STRAP	USF3	ZSCAN2		PIF1		RPL31P11
LY6G5B	TIGAR	ZNF487	NOP10	RPL38	RPL23		ACVR1C		ALDH4A1
STX1B	OSBP2	ATP1A4	CSTB	CUTA	MAP7D3		TRIM44		LINC00595
IGLL1	SRPK1	NEFL	TRMT12	PSMA7	FUT4		GNAS		CHRM4
KNDC1	MKNK2	SNAP25	TMEM128	CRY2	HLA_F		SPNS2		MBNL1
MRPL34	RORB	IFFO1	UBE2B	BTBD9	BDNF_AS		PPFIA4		DIEXF
PACSIN2	SMCO4	ETV6	TANGO6	MGC16275	CSNK2A2		SLC35F3		WNT11
PLAGL2	LDB2	CCDC184	ACBD6	RAB18	GRAMD2B		NR3C1		BTN3A2
LOC284009	NAGPA	PSMD12	FAM86DP	BCAR1	PRORSD1P		GFRA2		RTL6
RNF115	LOC728743	ZNF284	TUBA1B	RHOBTB3	SLC24A1		TMEM229B		C9orf131
LOC100294145	CNOT6L	STAG3L4	YBX3P1	GAREM2	CRLF3		SLC38A2		MLLT11
RRN3P3	FBXO32	MRPS30	ATAT1	COPG2	URB1		CERK		ARX
GUSBP4	STAG3L4	EGR1	NPAS2	VPS26B	NIPSNAP1		FSTL1		WNT5A
ZNF385B	NEXN	GPX3	DYNC2LI1	RRAS	MAP2		LINC00515		AZIN1
KRTAP5_2	LRRK2	NIPAL2	STX1A	SGTA	RWDD4		ARHGAP26		RPL35A
VN1R1	FSTL1	NCEH1	PXN_AS1	FAM167A_AS1	KPNA2		PPTC7		IMPDH2
CYB5R4	UBE2O	RFPL2	PHLPP2	KCTD10	CAMLG		LOC728743		USP27X
ZNF662	FNDC4	RPP25	PAXBP1_AS1	ZBTB37	CDC16		PPP1R16B		SLF2
GOLGA8A	TARDBP	ATG4D	ZNF418	TIGD6	RBM34		METTL24		PREX2
FBXO42	MIAT	PCDHB10	GBP3	SNX13	HNRNPCL1		OSBP2		ZNF354A
PUDP	EML6	CDKL1	ING2	LMBRD2	SPIN1		PLEKHH3		IL18BP
ZNF383	STPG1	TC2N	EDF1	RSF1	IFITM2		ZNF362		MFNG
CDK13	FAM155A	METTL24	ZKSCAN2	ITFG1	COA6		DNAJC5G		EIF3J_AS1
LOC100129917	BRSK2	BTBD11	GLG1	TCF3	CD109		SNAP25		KANSL1_AS1
RAI1	DCBLD2	MYADML2	SEM1	UBXN2B	FABP1		AMMECR1		CDK20
TSEN2	ADD1	TGM1	KIF2A	GRB10	SNX19		USP45		UBA1
DNAAF2	SNHG1	FAM43A	NR1H3	STYXL1	MGRN1		ATP1A4		RPP30
TMEM120B	CHRD	ARMC8	ZBTB44	CLPSL1	UBE2NL		RBFOX1		TMEM187
SEC14L1	MCTS1	TCF7L2	DCP2	KANSL1_AS1	WRN		SGK494		AMZ2P1
SEC31B	TCF7L2	UBXN10	GRN	SCD	HEATR5A		TAS2R14		HEY1
EYA3	SLC19A2	ERRFI1	ACTG1	HLA_F	BROX		TBC1D16		LARS2
LPGAT1	FBLN7	STK26	DDT	CLINT1	LHFPL6		ELMO3		GPHB5
DPY19L2	LIN9	MAP9	CYP51A1	C19orf57	DOLPP1		ITM2A		FYCO1
NEIL1	PJVK	ZFHX2	RPL31	TMEM86A	ABR		SLC5A6		LINC00982
GNPDA2	MBNL2	ATXN1	NWD1	VTI1A	MOB1A		GPATCH8		GS1_124K5_4
DNMT3A	COL7A1	HTR1F	DUSP14	NCSTN	HINT1		TCOF1		LYSMD3
NSMAF	RALB	LOC100128239	RAB3GAP1	SYCE3	POLR2F		WFDC2		DNAJC24
ABCD2	FOCAD	LAG3	ZMYM1	CIR1	ZNF720		GPR158		GPSM1
RTEL1	ARHGAP39	EEPD1	NPL	PQLC3	MUC1		SECISBP2		RUSC1_AS1
OSGEPL1	DENND4B	C12orf54	LRRTM2	DSTN	UTP20		CD99L2		C12orf66
CFAP65	PPP1R16B	NT5DC1	FAM187A	YBX3P1	ASIC4		RTN4		HPR
CPNE9	STK26	CPEB3	SLC16A5	PANK3	TIPARP		TCF7L2		CSF1
LOC401357	KIF5A	HNRNPUL2	GIMAP2	ALDH6A1	SLC17A4		MIR124_2HG		LTA4H
ZBTB33	CCNB1IP1	SCAI	NDUFB6	ZDHHC24	CDK20		PCP4L1		ATXN1L
LOC100130950	RASD2	FER1L4	TBCA	ACTG2	ADA2		CAMK1D		OARD1
MFSD9	MINDY3	EIF5	MUL1	RPS4Y1	SYPL2		SNHG1		HLA_F
UBAP1	NR2C1	SLC25A12	ATP6V0CP3	CRLF3	SEC11A		TMEM268		ALG8
RALGAPA2	ETV6	CCER2	ZNF678	RAB22A	FBXL18		KBTBD3		RENBP
RMC1	NRG2	GLCCI1	POLR3C	NUP88	HMG20B		MCTS1		STYX
DDX11	MICAL2	SLC25A15	MYCT1	PFKFB3	UBE2L3		PSMD6		NME4
ADAMTS13	PRKCA	CAST	LCAT	MANEA	UBE2E1		LIN28B		EEA1
SYNE1	GLRB	LPCAT4	RNF152	RPL21P44	GTF2IP20		ATG16L1		DNAJB1
KLHL8	MRPS30	PLCB1	FXYD5	VAMP2	TRIQK		TTC39A		LINC01590
CTCF	GNRH1	DCBLD2	LOC441204	PEX7	UHRF2		SRPK1		GTF2E1
B3GNT9	WDR33	TNNC2	ZNF217	ATP1B2	C1GALT1		CHRD		ZCWPW2
WFDC2	ITM2A	LINC01102	PDGFRL	THAP6	POLH		NEXN		TIGD4
BOLA2_SMG1P6	RYR2	RBBP4	PDE4C	CANT1	IQCH		PLCD4		ZNF219
DCBLD1	SYNE1	NAP1L1	DLEU7	SPIN2B	S100A4		STAG3L4		GPR39
SLC9A1	TMEM268	TSPAN9	SLC25A14	PRR36	RTRAF		LIN9		PHF10
LEO1	MIR124_2HG	MAD1L1	RGS12	YWHAB	NFATC4		HCN1		CENPO
ZC3H18	CAMTA1	AR	BCAS2	RAB8B	ABCB8		TRMT9B		CYB5A
TSC22D1	PCDH7	OSBPL5	CCNYL1	ACTA2	LRRC4B		PIP5KL1		COL4A2
IGLL3P	PANK1	EPB41	RPL27	LGALS3	PNPLA8		TRMT2B		SWAP70
KRT10	TRMT61B	PIM1	PRKD3	CHPT1	MMP17		SLC12A5		NCKAP1
CALCOCO1	GABRG2	SLC29A1	SERINC1	FBXL7	SNRPG		MAPK10		PQLC3
PDXDC2P_NPIPB14P	HECA	IMPAD1	LGI4	GDF11	MRPL43		MKNK2		ZSWIM9
HIST1H1D	GNPDA2	TUBGCP5	NAGA	TPM2	ALG5		QRFPR		NINL
CA7	CCL27	PIP4P2	TMEM258	B4GALT3	BEST1		INTS8		ZNF84
LINC02012	ZNF223	ARID2	SLC2A14	ELAVL1	DNAJC30		SETD7		CGAS
LINC00476	PRMT7	NEFM	ZNF280C	ZC3H15	SENP5		ZNF365		REST
SMARCD2	BRAF	SYNDIG1	UBE2Q1	PLA2G12A	NEK7		REPIN1		FXN
JMJD1C	RNLS	SIPA1L2	OLFM3	A1BG_AS1	TBC1D22A		DRP2		DTX3L
GNPAT	LOC101928087	TBC1D1	STXBP6	SETD9	RPL23AP32		ADAM22		SLC16A11
NPR3	WFDC2	ATRNL1	USP20	EPHX2	TET2		BTBD11		PIEZO1
MPHOSPH9	TMEM237	MCF2L	LINC02361	LDOC1	NUP37		NFATC2IP		WIPI2
STH	CPNE9	UCHL5	HSPA13	GUCY1B1	ANP32D		MROH5		LILRP2
GIT2	MASP2	EIF4E2	CBX2	ZNF18	GPATCH11		ARSG		C8orf82
GAPVD1	STIM2	BEND6	METTL6	RPS27	OR1D5		PTPN4		PFKFB3
LRRTM3	NCK2	PCDH12	RAB33B	MYORG	TMEM131		DNAJC4		GLUL
CCDC144CP	PPM1H	C6orf106	LOC101930085	ERLIN2	GABPB1		FAM110A		ABHD2
PDP2	CTIF	SERPINB9	FUBP1	RAB8A	ENOSF1		CDADC1		ELK3
ATP6V1E2	SIRT4	ARG2	FAAP24	RNF152	ZNF846		PIGL		NUDT7
DOPEY2	CDKL1	NCK2	CALD1	TOMM7	GFRA1		COL6A1		ANKRD28
B4GALT4	FADS6	OSBPL1A	CHDH	SAMD8	ACSS1		HCN2		HIST1H2AC
CDKN2C	KIAA0141	SYCP2	SELPLG	DARS	BIN1		ZBTB16		ACP5
EPB41L5	RAD52	SPSB1	DUSP28	HINT1	SURF6		DCBLD2		KCTD7
DAZAP1	SLC9A1	ZBTB34	ARMCX5	MORF4L2	MTCH2		TRMT61B		KCTD6
LDB1	PIGL	ATP1A1	JUP	AAMDC	CCNK		KCNS2		EXOC7
NBPF1	ERP44	USP31	NRCAM	LACTB	LOC728739		CACNB4		C19orf57
DYNLL2	HECW1	C3orf18	PLD3	MYCN	ALDH16A1		MDH1		RABIF
FAM106A	TRIM58	VILL	TUBB3	L1CAM	WDR45B		GGA2		CHST13
PLA2G5	FGF7	LY6D	CD44	RBM43	RPL38		LUZP1		TCP11L1
PHKA2	GTF3C3	RPH3A	PQBP1	RPS14P3	TMEM116		NFIX		RPL21P44
CAPN7	NAALAD2	KIAA1614	ANKRD12	DYNLT1	MARCKSL1		MCF2		TTC3P1
NUTM2B_AS1	YARS	SLC20A2	NAA11	C2orf81	TEF		GTF3C3		MYH11
LINC00965	SLC4A8	KCNJ11	PPP3CB	TULP3	LTBR		GSDMB		KIAA0368
MYO5C	SOCS5	RASSF5	DDX49	HIST2H2AB	THBS1		SSH3		CCDC102B
ST3GAL2	RBFOX1	ZADH2	RPS2P32	LTC4S	NCSTN		XKR9		EML3
AP5B1	CALCOCO1	MAGEL2	ADGRG6	AMZ2P1	HAUS2		C17orf75		SCD
DPM3	EMILIN3	FMR1	ATP5MC1	ZNF624	CNDP2		RNLS		RNF10
MFHAS1	SRRM4	CCL27	CRIP1	RPL13AP3	FAM184B		STRN		JAZF1
CEP97	LOC389834	CLMP	MRPS25	RIBC1	KCNH2		RMND5A		ZBTB37
MICA	IL17RE	OIP5_AS1	CHPF2	NECAP2	ISCA2		FNDC4		PRODH
LRFN5	TDRD6	NAGPA	SURF2	RRP36	PABPC4		IDE		GPR176
SESN1	LOC100294145	APOL2	SMIM10L2B	LCLAT1	DGKA		TRIM7		SIRPB1
ZNF37BP	REEP2	OR2L3	AQP1	LTBP1	GLTPD2		KCNC4		CXCL16
HYLS1	ELAVL4	SCN8A	NDUFS6	JAKMIP1	TBXAS1		SERPINB9		NEUROD2
KLHL34	ARHGEF18	FAM49B	CMTM4	DDB1	SLC35F5		LINC01137		TMEM218
LPAR2	MCF2L	MRPL16	WDR31	PBLD	LINC01881		BRSK2		CSNK2A1
ZNF287	KCNJ14	SLC26A10	UBE2D2	MAPKAPK5_AS1	MMGT1		STPG1		SLC25A28
MED23	DCPS	LOC100507507	DEFB124	C4orf48	TERF2IP		FES		LMF1
ZNF417	GNL1	C17orf75	PACS1	VSIR	ZNF793		GPLD1		VANGL1
ELMOD3	STAT4	SLC35F1	PRELP	SREBF1	NEDD4		HMCES		TRIM68
SRSF11	ZNF557	CDR2L	MED16	CD2	ERVK13_1		PRMT7		UACA
ADD2	PPIP5K1	CADPS2	RPS18	RNF139	TMEM233		SIRT4		LDAH
HSPB9	NARS	ARHGEF16	SIX3	MARK1	JAKMIP1		MINDY3		JPH1
ANKRD18CP	GPLD1	CDC42EP3	SMKR1	TUBB2B	BTF3L4		PRC1		ERAP2
PHTF1	THSD4	GLRX2	SLC9A6	DENND1A	CASP10		SDHAF2		LONRF2
SMCHD1	ZNF385B	GPR108	COMT	ALG9	FRG1		ARHGAP39		TJP2
GSAP	ARSG	EIF4E1B	TPI1P2	PIR	DSCR9		DPY19L2P2		SREBF1
ARL5A	NR1D2	ANO5	JAG2	AK3	ANKRD12		CA7		PFDN2
INSR	TRIM7	CFL2	FAM160A2	LINC01881	RBM25		GOT2		CLCC1
TTC17	JADE1	SLC25A5	IQCK	TBCD	HLA_C		INSM2		RALA
MAP3K21	NNMT	CNNM1	NISCH	RPS11	PREX2		RUNDC3B		ZNF277
NNMT	P3H3	EPHX4	GAR1	ADHFE1	RTP5		PRSS56		TTC7B
OLFML2A	TIGD3	TEX29	EMP1	EXOC5	ALDH5A1		P3H3		HDGFL1
PAN2	PKD1	PRH2	TEX9	MFNG	FAM69C		STK26		PALD1
ZNF563	KDM7A	HIVEP2	SERPINB2	TMEM242	DIXDC1		WDR33		NAF1
KCNK10	HMCES	FASTKD5	MYORG	ACSBG1	MSL1		GLIS1		SPIN2B
PCGF2	FAM13A	DCP1A	BTBD1	DCLRE1B	KRTAP6_3		MYOZ3		FGD4
HS6ST2	ZNF230	ADAMTS5	IFI6	SMIM2_AS1	RNF38		FRMD4A		HDGFL3
LOC729218	LRRFIP1	GLRB	MRPL52	LARP1	CEP72		BICDL2		CYBA
NPHP4	ERCC4	TRIM37	TRUB1	PUS3	FAM122C		SRXN1		MED29
OCIAD2	FGF14	PHYH	NPM3	CUL4A	TAS2R60		CLEC4M		SUSD2
DUSP22	KIAA1841	ATP5F1B	DUSP23	RWDD3	TBL1X		NAGPA		NBEA
ZNF692	PDP2	USP45	LMCD1	FNDC3A	MARK4		KNG1		UBE3A
VIPR2	KCNH1	RTN2	CHST7	COL8A2	EMC8		TMEM38A		RBM34
MYBBP1A	FAM133DP	MAT2B	RAD18	GINM1	OSTCP1		FBLN7		SYN1
ARIH2	MAT2B	FLJ23867	LOC729732	CYB5R3	LOC728485		MICAL2		CDH1
UNKL	CSDC2	GABRA1	GNAQ	GOLPH3L	FLJ37453		TMEM255B		RPL13AP3
ALS2	CPSF1	TPBG	RTL8A	EIF3H	PRKN		CAMTA1		CPSF2
CCR10	LY6D	IQSEC1	OSCP1	ZNF646	MYO7A		STXBP1		IL2RB
AGAP5	TUBD1	CNST	NUP85	RPS24	RPS21		ADD1		KIF13A
SPTBN4	KDF1	LCP2	KLHL25	MAPRE2	MTM1		PJVK		CBFA2T3
WFIKKN1	TCERG1	PPP1CB	MBOAT2	STX7	TBL2		NEB		EIF3J
PHC2	CEP85L	ELL2	PARP1	FN3KRP	PSMA7		CLGN		SLITRK2
ALKBH1	HSBP1L1	ABCG4	SELENOM	TMEM198B	NDUFV3		MBNL2		RAB22A
MICAL3	MLXIP	PARD6B	LINC01410	NXT2	CHRAC1		ITPR1		C1QL2
DNA2	MALAT1	ASGR2	PRDM16	HIST3H2A	RPS6KA2		C9orf3		MED4
FOXP2	ANKRD20A9P	PCDHB16	ZFP64	DLG2	NFE2L2		INA		MGME1
MAN2A2	RMC1	IPW	CH25H	CDC42BPB	OXER1		HECW1		MAPRE1
RDH5	IGLL3P	CD274	NYNRIN	HDGFL1	TBPL1		CPNE9		TSG101
ZMYM5	MAP3K13	DNAJC4	AP3B2	CX3CL1	SH3KBP1		ACYP2		TST
BICDL1	ZNF718	TCHH	GNAZ	ALB	HIST1H2AG		CCNB1IP1		FLNA
LINC00999	IPCEF1	KCNB1	CDC27	KIF13A	ZXDC		NAALAD2		CD2
ZNF333	RGS6	TTLL11	RASL12	LDAH	SOS2		PCDHB16		SERPINE2
RBM41	NKX1_2	CACNB4	RILPL1	ELP2	ZNF675		CHGA		CTNND2
AFG3L2	RAB24	DENND5B	NRN1L	ZNF461	KIAA0368		FGF14		BAZ1A
PKD1P6_NPIPP1	DNAJC5G	MRGBP	PMF1	SASH1	CES1		CNOT6L		TMEM63C
RALGAPB	ALS2	ESYT1	PAXIP1_AS1	BNIP2	TUBB3		EML6		MGC16275
PPIL2	ZNF250	NCALD	CALU	ZNF816	SS18		NR2C1		TBC1D10A
CALML4	SLITRK3	MGST2	ZNF45	ALG5	HIST1H2AK		MOGAT2		PNKP
PECR	LINC_PINT	CLN6	MDM1	ATP13A4	SYNDIG1L		NME5		SH3BP2
SOX15	MYOZ3	HCN2	LOC100506271	PAPSS1	SKP1		ETV6		ELAC1
DPT	ZNF385A	THEM6	HLA_DRB5	ARHGAP23	ZNF254		FAM43A		USP11
DDX19B	CACNG7	SEC14L5	ANXA11	ELAC1	NDUFS5		FAM155A		TRPC5
UIMC1	DIS3	SLC38A2	INTS4	TSG101	MTOR		MTDH		ATF5
ZNF230	XKR9	TBCE	RPAP3	DEFB124	USF3		DCPS		C6orf203
ZNF330	MCF2L2	ABCC8	EFNB1	NALT1	ZNF594		CACNA2D2		AJAP1
MATN4	IGLL1	TPST2	TPTE2P3	CFAP97	CISH		FGF17		ZNF790
LOC441155	ZNF519	SLC38A11	AFAP1L2	SPIN4	BCL2L11		TDRD6		ACTN1
CCDC144B	LOC652276	LYSMD4	INPP4A	C1orf52	RGL3		GNRH1		NDUFA2
IFRD2	ANKRD33B	HAR1A	OR14I1	RRAGC	ATP9B		ZNF273		GTF2H3
GTF3A	PRC1	FDX1	HSD3B7	SLC25A22	EEF1A1		PTPN2		ZNF14
ZNF32	CCDC57	MREG	C15orf39	FAM161B	CNOT9		TARDBP		PML
PLEKHA8	NPIPA8	NAP1L2	C16orf95	IL18BP	CENPK		SEPHS2		NR1H3
KMT2E	ARMT1	TUBD1	GABARAP	C12orf76	ANK2		MCF2L_AS1		KRTAP17_1
THG1L	LEAP2	CA7	MMP14	RNF215	P2RX2		C15orf59		PDE5A
DUBR	DIDO1	SDHAF2	RPL29P2	CDKL5	PTPN23		CCL27		NDNF
FAM3C	CCDC138	MAGI2_AS3	TRIP10	NDUFA2	NXT2		GTF2H2B		FBXL7
CROCCP3	PIP5K1B	ZNF165	RETREG1	PLEKHA7	CYSTM1		STAT4		TERF1
PINX1	AHI1	SMCO4	C1orf74	AP3M1	SOCS2		TBCE		ACTR3BP2
FAM13A_AS1	UBAP1L	AKAP12	FLOT2	RNF11	WDR43		FAM49B		GPALPP1
NPIPB11	SV2A	HERPUD1	SCG3	ACP5	NME3		PARM1		MRVI1
KSR2	CISD2	MRGPRF	FIGNL2	MEI1	UPRT		EMILIN3		ZNHIT1
TMEM266	SLC45A4	FGF14	ANKRD30B	WIPI2	RNF217		LRRK2		C9orf78
GUCD1	LINC02210	MRPL39	ROBO2	CCDC28A	HIC2		RRM2B		KLC1
RNF144A	FAM153A	FAM162B	RAB29	TRIL	KCNQ2		ANO5		CCNY
ITSN2	FAM84A	ENPP5	GNB1L	HIST1H2AK	RIMS1		ANKRD33B		C15orf65
NEURL3	GTF2H2B	PRAG1	USP35	LRP4	C6orf48		TUBD1		NXT1
SMARCC1	CYB5R4	COL4A4	PGGHG	SNHG16	INCENP		LURAP1L		PELI2
SDR16C5	SMARCD2	CDH7	ZAP70	DOPEY1	CBR3		COL7A1		HCG18
SLC25A34	ATP2B1	CMAHP	IDNK	SMIM15	FAM161A		TCHH		CLEC2D
KIAA1671	ITPKC	SDHA	ATF6	ACTN1	MRPL3		SCLT1		MAOA
ZNF138	INPP5F	YTHDC1	FHL3	DCLK2	PELI2		FAM133DP		ITFG1
GFM1	RNF168	IER5L	LOC101060091	FGD6	GLIS2		MRPS30		ZNF93
TAS2R13	SLC26A10	PKNOX2	CDC73	NRCAM	FAM102A		TMEM145		VSIR
ZSCAN31	PDS5B	RIMS3	FNDC3B	CRYZL1	TRIM69		ABLIM2		BEGAIN
CHCHD3	NUB1	GPLD1	PLEKHA4	NORAD	PLA2G15		SMPX		CYP11A1
FAM90A1	COQ3	CSDC2	PLP2	TST	ZNF66		MTCL1		TIPARP
LOC728554	SATB1	CPXM2	ARMCX2	IDH1_AS1	EIF4EBP2		STARD9		GUF1
PCTP	SCX	BDH1	TPM3P9	FHOD3	NDUFB6		ZNF493		TAOK1
UPF2	PKNOX2	CPNE9	MRPL55	LOC644189	DVL1		FAM84A		ZNF826P
AGAP11	TADA2B	ATG16L1	BRMS1L	RPL35A	CALR		KCNH1		TBPL1
RGL2	CARD9	PRO1804	SAR1A	NPAS2	TOP1MT		GRAMD1B		GXYLT1
DNAJC28	TMEM223	ESAM	ANXA2	SLC9A6	PPP1R1C		MALAT1		ELP2
LOC100133091	CROCCP2	DPP8	FAM45BP	C1orf53	TPP1		FADS6		PEX7
LIN52	PCGF1	IER5	EMC7	SSPN	MUC6		TOB1_AS1		HDLBP
SULT1A2	RBM14	ANKRD18DP	MMAB	GPRC5C	AP2A2		SYNE1		NT5C
ZNF407	PLAGL2	POU3F1	RAB39A	MRPL52	SLC26A2		TBC1D30		ATG12
ZNF135	LY6G5B	ROCK2	HMGB3	SPRYD4	HSDL1		ARHGEF18		x3_Sep
LINC00115	UVRAG	ZFYVE19	ARSK	SPTBN1	DNAJB11		CYB5R4		PCM1
UBAC2	ARHGEF10L	AMER1	ITGB8	x2_Sep	PCNX1		SRRM4		TBC1D14
SLC33A1	ITPK1	VSNL1	PET100	NME3	ANKRD36B		SMCO4		NEDD4
KIAA0513	TGM1	HECW1	RDH10	CLDN10	PRSS1		FAM217B		C2orf81
ATF6B	CEP192	PER2	PTBP2	BEX3	OLMALINC		CCSER1		SH2B2
DNAJC25	TFB2M	OCEL1	KLF10	SATL1	ELOVL2		UBAP1L		PRDM10
MRPS11	TRIM52	MAP3K9	NIP7	GTF3C6	EGLN3		TFB2M		FAM126A
HRH2	MFSD9	TBC1D19	USP12	TREX1	DDX58		PIN4P1		LYPD2
ZNF587	AKAIN1	PIM3	TMEM185B	CLNS1A	TATDN3		H1F0		SLC25A18
TOGARAM1	LSMEM1	SNTG1	QSOX1	KPNA2	EXOSC3		HSBP1L1		ANTXR1
CIZ1	H1F0	CCNB1IP1	MYL6	P2RY1	LGALS3		JADE1		GNA12
TLX2	WDR90	MCF2	FDFT1	SOS1	ACSM1		MASP2		IRF2BPL
NRF1	ZNF786	L2HGDH	FUT10	HADH	TBC1D10A		ARC		PSMB4
SLC35E1	CBX7	G0S2	MORN4	BLCAP	CMTR2		ZNF385B		LINC00886
KCND3	DSTYK	PCDHB18P	LOC105374952	ASCC3	B3GAT1		GLRB		SPACA3
USP6NL	MTPAP	ADRA1D	TXLNB	CCT8	SET		RAD52		JAKMIP1
CEP120	C9orf3	TEX30	FRA10AC1	SERINC1	AKR7A2P1		FAM13A		OTOF
MFAP3L	RWDD2B	ZBTB8OS	HLA_DRB4	NT5C	CDKAL1		TUBA8		SNX18
CCZ1	RTEL1	PRIM1	MVD	WBP11	IDH1_AS1		ITPK1		C1orf220
MCM7	PARM1	GRPEL2	DUSP6	C14orf37	DDR2		FOCAD		PLA2G15
SDHD	EYA3	TRPT1	C8orf58	SNTA1	MFAP4		DSCC1		THAP6
METTL17	FGF17	GSE1	HSD17B10	VEGFB	ZNF680		TIGAR		MYORG
ZNF767P	SLC22A23	LINC00599	MIR99AHG	POTEF	PLD4		ARMT1		TPM2
MON2	OR2AK2	EHD2	SNX3	SPATA13	SNX13		HAR1A		EPN2
SH3BP5L	RAI1	TCOF1	COPRS	CYB5A	VANGL1		SLITRK3		CHPF
MLLT10	ZFPM2	SUGP2	ASXL3	FAM120A	FAM214B		UCP3		NTAN1
SPDYE1	MAP3K9	TPK1	HSPA6	C15orf40	ABLIM3		DENND4B		B3GNT4
SLC17A5	STX1B	ST6GALNAC1	WDR17	STARD7_AS1	TMEM231		SZT2		HIST3H2A
E2F6	MPZL3	PRRT4	NDST3	CEP170B	SNORD22		UBE2O		NUP88
FAM35BP	MYBBP1A	ARID5B	GOLPH3L	LOC100130331	TXLNA		MYO19		MYCN
KHDC4	IP6K2	CREBRF	TSR3	C1orf122	MUC4		MAP3K13		CTBS
GNB5	SZT2	ZSCAN9	GOLGB1	CYBRD1	SPG11		PDP1		PIR
DENND4C	FAR2	COX17	FIP1L1	CPSF4	LPCAT3		TNF		EIF3H
SNX8	DPY19L2	CEP85L	CHL1	HTR3B	AP3M1		CARD9		HCN3
MDN1	TMEM38A	HMBS	PTP4A3	TMEM68	GPR78		MAT2B		TULP3
TYW1B	TBC1D1	PPARGC1B	USE1	ZNHIT1	ATP1A2		ABCG4		EXOSC7
EEF1AKMT2	RNF165	SSH3	MT1M	UBE2B	TMEM86A		LEAP2		SASH1
NRIP3	ADAM20P1	JADE1	NEK11	NDUFA3	EEF1AKMT4		LOC389834		LOC644189
NCDN	CWC22	BMS1	SEMA5A	ALDH7A1	RAPGEF3		LZTS3		DYNLT1
ZNF234	TMEM161B_AS1	POPDC3	PSMB10	COG6	GNS		ARNTL		SKP1
x4_Sep	NF2	OR2L8	C2orf69	SIRPA	GRAMD4		LY6G5B		NUCB1
STX16	ADAMTS5	SNRK	BRWD1	TUBB3	MIF_AS1		KCNJ14		PSMA5
CSKMT	TSPYL4	LINC01158	IL17D	STAG3	EME2		NKX1_2		RC3H2
ASIC1	PRAG1	ASTN2	SEMA6B	ZBED6CL	XRCC5		CTSC		PRRG3
RPAP2	ZSCAN9	RRP12	LINC00467	CYSLTR1	TLE6		CACNG7		FAM167A_AS1
MCM8	ZNF35	COL7A1	GFAP	LOC101928424	ZFP36		NR1D2		DIS3L
PATL1	RICTOR	ARHGAP26	SOD1	ELOVL2	EXOC7		TMEM237		MYRIP
KIF5C	BAAT	MOCS1	SMAD1	AAED1	CXorf56		EIF5		MRPL52
NAB1	TAS2R10	TTI2	MS4A15	DIRC2	DHRSX		LINC02210		LTC4S
PTPN5	ALKBH1	CUL3	LOC344967	TMEM2	TOMM70		ERCC4		CRY2
SLCO3A1	NDUFA10	NSG1	TREM2	MAP4	MINCR		MLXIP		DSTN
LOC100289230	ZBED9	NCKIPSD	ACSS3	GLIPR1L2	CEP70		MCF2L		A1BG_AS1
ARHGAP32	YTHDC1	NOP2	ZFP36L2	RIN3	RARRES2		NPIPA8		RPL7A
LINC00265	AAK1	TMX4	INAFM1	FAM122C	TSACC		IP6K2		L1CAM
SUMF2	KLHL3	STPG1	DUSP3	NRAS	RTL6		KDF1		C8orf33
SNPH	FAM49B	KBTBD3	SPATA1	TBL2	PIGA		EHMT1		FAM220A
ABL2	TSC22D3	WDR33	TRIM71	DLEU1	HDLBP		ZNF385A		SLC25A23
LINS1	LRRTM3	GOT1	TAGLN2	CHST11	CCDC170		RYR2		GRAMD1C
KRI1	CAMK2B	PIP5K1B	VPS29	LIMA1	RPL31P11		PRKCA		SMIM15
PTPDC1	JMJD1C	ZNF641	SNAP29	TMEM218	MCCC2		CCDC57		PYGO1
DCAF1	PRSS16	DSCC1	MPHOSPH6	BBS4	HIST1H1C		LRRC38		EGR4
MRPS5	ARNTL	IFITM10	ATL1	DNAH7	TOR1A		TBR1		ALB
MDH1B	NCOR2	ABCF2	C21orf2	RFX4	GPSM3		RTEL1		SATL1
CMBL	TSEN2	SRPK1	TRIM36	C6orf89	RHBDF1		ELAVL4		TNKS1BP1
EP300	HYLS1	NEDD9	CYB561	BMP7	UNC93B1		RGS6		MED24
ZNF267	MIR9_3HG	STX19	ZUFSP	SSR2	RIPK1		CCDC47		AKR7A3
ANKRD18B	FMN2	TCIM	YAP1	HTRA3	RABL3		SLC25A36		AMN1
PTPN21	DOT1L	DENND2D	SLC2A4RG	CMTM6	JUND		TNIP1		FAM174A
PTPRD	RSAD1	TRMT10A	ABHD1	DDIT4L	CDH1		CCDC138		CPEB2
MTR	NEIL1	FES	CRIM1	RGS9	ZBTB44		TMEM223		RASGEF1A
CNTN5	DTWD2	PDE10A	TMEM220	CDK4	SEC14L2		PIM1		GIT1
PROX1	BRSK1	LBH	ATP5ME	KLC1	NENF		CTIF		EEF1G
GALNT13	USF2	CDK12	RASSF3	FUBP1	CTDSP1		SLC44A5		HSPH1
CELSR2	SCAI	STXBP5L	ACOT7	ACAA2	SPCS3		NRG2		RIBC1
PKD2L2	DAZAP1	FAM81A	EZR	CDKN1A	TTLL1		CPSF1		ZDHHC24
MEIKIN	TAF1C	SLC36A1	S100A13	PRDX6	PI4K2B		RALB		MTMR3
ZNF354C	PAG1	CKAP2	B4GAT1	YBX3	MCL1		PCDH7		LTBP1
UPF1	TTI2	RGS6	COPZ1	PLEKHF2	STX18		PKNOX2		TMC4
FAM225B	RCCD1	NDRG3	RHOJ	MZT1	EGR3		LOC652276		DKK3
LHFPL4	HIST1H1D	ZNF576	RABAC1	WDR48	KDELR2		SLC9A1		CDK4
C2orf42	IGSF1	MAP4K2	ARHGAP42	TTC23	ERMARD		ATP5F1B		ATP8A1
PSMA1	NGLY1	SMIM3	ORMDL2	UFD1	MGEA5		NCK2		COL5A3
RBFOX2	ARMCX4	TMEM237	SOBP	EPS8	FAM20B		HEXIM1		ACADVL
SSBP3	ZBTB1	TIGAR	COLEC12	CDH1	VRK1		CCDC58		HIST1H2AK
FLCN	GOLGA8A	ZDHHC2	FAM189A2	LINC00471	MAPKAPK5_AS1		TIGD3		VTI1A
LETM2	PIAS2	RSRC1	NMI	SELENOK	NMB		PRRT3		SMOC1
TMCO6	PWAR5	FRAT1	FFAR4	NR1H3	CHERP		PDP2		FGD6
TNPO1	FAM106A	ZSWIM4	MCM6	MAP7D3	MPPE1		ALX3		EARS2
MGC27345	KCNJ3	CHRNA2	CD248	DMD	ZFHX4		TMEM161B_AS1		FN3KRP
RBM39	ANKRD20A4_ANKRD20A20P	PDP1	HSBP1	HMGN2P46	ANKIB1		LOC100294145		RETREG1
TMEM229A	USP9Y	SIRT4	DPYSL4	NAA35	RSF1		BICRAL		IDUA
EPHA7	ST3GAL2	SLC8A1	MAPK11	MRPL20	KDELR1		DGKI		LGALS3
STK35	GLRX	KLC2	CCT7	WSCD1	BDH2		GABRG2		LIFR_AS1
CCDC144NL	DDX46	HSPB8	ROMO1	SIDT2	FAM122B		PCGF1		ARHGAP23
EDC4	FGF7P3	PMEPA1	TRPC5	BTBD1	SLC7A14		C6orf47		RPS24
CDC42BPA	NAPA	TICAM1	NR4A2	H2AFJ	LONP2		COQ3		CANT1
TOR2A	DNAAF2	ADD1	ASIC2	SLC4A11	ELMSAN1		ARHGEF17		CIR1
EDIL3	FES	ANKRD37	PLXNA3	PUF60	SRP14		PKD1		ANP32E
DAB2IP	MRPS11	FAM84A	FAM86EP	CD226	CILP2		TCERG1		PFDN5
PSMA4	PARD6B	LAMA2	WDR7	FAM220A	RNF139		SOCS5		ZNF624
ABHD18	ODF2	ENTPD4	GDPD5	RAB40B	EGR4		RPL15		LOC100507487
CLMN	ING1	GPR20	FADS2	INHBB	CNPY3		RNF113A		VSTM2B
EMC3_AS1	PDXDC2P_NPIPB14P	ZNF148	KCNJ5	FBLN1	PGAP3		VCX2		SEC22B
PDPR	NAP1L2	RCAN2	TRPS1	SAMD11	SPTLC1		ZDHHC2		DDR2
VWA5B2	DDX11	EDNRA	ACSL4	MCFD2	DCAKD		ZNF250		ROM1
ZKSCAN7	NPIPB15	EYA4	STEAP3	HLA_H	ZNF107		SLC35A4		CCDC102A
ZNF346	x6_Mar	IDH3G	SLITRK1	TRIP10	TRNT1		PPIP5K1		LSAMP
SHPRH	KYAT1	LINC01260	SCGB3A1	LINC00158	C10orf88		MOGAT1		NCSTN
WHAMMP2	ZMYND8	LINC01128	C1QTNF12	PIANP	CGB1		REEP2		RNF152
ELP6	RBFOX3	CCDC78	NSMCE1	ZNF438	DDX49		SLC39A14		TAPT1_AS1
COIL	PINX1	GK3P	SH2D5	LY96	PRSS3		SEC14L5		KRT17P5
ZNF783	ZNF774	DPY19L2P1	RFXANK	ZNF710_AS1	VSTM2B		IGLL3P		RPL23
CBY1	ZNF383	INPP5J	LAMB1	MPZL1	ZNF93		GNPDA2		HIF3A
POLR3A	ANKS1A	KDELC1	CDC34	ULK2	ALK		ZNF487		CARD6
CEP170	CCR10	ETS2	RIT1	GPT2	C12orf66		CAPN15		PRR36
DHX15	HSPB6	SLC39A8	LFNG	IFI44	UFD1		IMPA1		LIG3
PRKAB2	SPOCD1	C8orf31	TXNRD3	ERAP2	DCAF7		FAM135B		ZNF18
ZNF443	TCHP	FAM71E1	CCDC103	GALNT2	PKP4		MCF2L2		FRG1
HIRA	LPAR2	GPR22	GIMAP4	SINHCAF	PDK4		HES6		CHAD
BTAF1	VIPR2	BICD1	METRNL	SHISA4	DGKG		GIGYF1		TMEM131
IMPA1P1	MICA	TTC33	TRAM2	HEPACAM	FAM9B		CALCOCO1		DNAJC3
OMG	MRPS30_DT	DACH1	IFI30	TMEM233	ZNF841		CEP85L		RWDD3
INO80	MRPL34	SNCB	DEAF1	PPP1R3G	EYA1		KCNH4		SLC41A2
GOSR1	CFAP65	MICU3	DPP10	DENR	SDC2		PRAG1		ZNF75D
COQ10A	MPHOSPH9	HERC6	GAMT	PUM1	PHC3		GHRLOS		BMT2
ATG2B	DCP1A	INSM2	SH3GL3	B4GALT1	C19orf38		ETS2		ULK2
GGT7	MAP3K21	MAP2K3	NXN	ERMARD	MRPL30		CDKL1		PPP1R13L
ANP32AP1	ASAH2	PAIP1	TNFAIP8L1	ANO10	MAGT1		MYO15A		PYGO2
FAM19A2	SAT2	ASB2	CERS1	TRUB1	C19orf57		NCOR2		INPP5K
LOC151174	STK36	OR2L13	ADCYAP1	RPL23	GNAQ		KIAA0141		TCEA1
FBXL20	TSHZ1	ATF4	LNPK	CHMP1B	FKBP10		RBFOX3		ARID1A
NUP98	SMG9	ECSIT	AKR1C3	ZNF880	PSEN2		PIM3		GPR137B
SAMD12	FAM162B	UBL4A	PSMB3	PPCS	DAP3		IPCEF1		x2_Sep
RAD50	SYT3	HS3ST1	TMEM130	GRIN2C	S100A11		TNNC2		KRTAP6_3
ASB10	BCAS4	RPGR	MRPL44	TBC1D13	HNRNPH2		ZIM2		LOC101928424
NHEJ1	KLHL8	CERK	LRFN2	STT3B	COLEC11		ZNF223		ZNRF3
SEC24C	MSRB3	ACSL6	C16orf58	AXL	THNSL1		CROCCP2		ACTG2
TPD52L1	TAS2R50	LRRN3	PARD3B	PTH2	SOBP		YTHDC1		LOC644936
VPS52	GPR85	TMEM86B	FAM241B	TMEM209	NUDT7		GNL1		RTN4R
NPY2R	PACSIN2	SLC25A37	PON2	RNF5P1	SDE2		DCAF8L2		GDF11
TMEM69	LRFN5	NR1H2	RAN	CYB561	GLO1		SLC8A1		MRPS33
SIRT5	MFHAS1	ADSSL1	MTA3	POLH	JARID2_AS1		CS		RAB18
INTS6_AS1	ABHD17A	LINC00652	GLB1L	STX1A	ZNF569		ATP2B1		GINM1
INTS6L	KLC2	RARB	PCOTH	PIAS3	HIST1H2AB		NNMT		KDM5B
STRADB	CLCN4	CCDC25	TMSB4X	CDC16	BEND3		HECA		CIDEB
XYLB	RAB40AL	CHAF1A	x1_Mar	SLC39A6	VPS26B		STIM2		PUS3
ULBP2	LINC00652	TCERG1L	COPE	RBM24	EIF1		WDR90		LOC339803
DHX8	NECAB3	PLA2R1	PLSCR4	GATM	FBLN1		OSGEPL1		SBF1
TOP3B	ZNF257	INTS9	SOX3	SOX21	SCO1		RMC1		TLK1
UBN1	GNB3	FIZ1	ARFGAP3	BEX1	PDE4DIP		LINC00266_1		SLC7A6OS
URB2	NR1D1	PKD1	PSMD1	OGG1	KANSL1_AS1		UVRAG		BMPR1B
RAD51_AS1	GHRLOS	IFT57	FRAS1	CSPG5	CCNY		MID2		TMEM242
DMPK	ATP6V1G1	CRTAC1	LINC01480	PCDHGA12	SFXN5		KYAT1		NDUFA3
LOC100133331	UBQLN4	HELQ	CHRDL1	CCDC191	PCP2		RWDD2B		DDB1
CCDC134	HCG4	TMEM127	CNTN3	PFDN5	ACTN1		IL17RE		STYXL1
SCARF2	SEMA5B	PARP8	DPM2	GPR27	ZNF518B		BRSK1		GOSR2
RBM48	STAMBPL1	DOK3	HINT2	MRPL24	CHAF1B		SLC22A23		USP51
PHF5A	RADIL	AUH	PRNP	MDM1	C14orf37		MIR9_3HG		ALG5
CDR2	PARP8	KCNT1	PAMR1	ANKRD12	RPL24		PGBD4		KLHDC10
LRIG2	CDC42EP3	C12orf49	DRAM1	SLC27A6	CX3CL1		FAM153A		YBX3P1
LINC01003	ABCC5	PTPRH	CHCHD5	PIGV	NRN1L		PPARD		BTBD9
SLC25A27	LYPLA1	RANBP17	SIVA1	USP46_AS1	UBE2N		SV2A		ECEL1
FAN1	CCDC146	IFFO2	L3MBTL4	HERC4	CARF		LINC01128		GIMAP4
ANP32A_IT1	FIGN	PPIEL	KCNT2	FAT1	GFRA4		ITPKC		STXBP3
x14_Sep	NSMAF	RAB11FIP5	METTL5	FAM111A	CRYZ		CBX7		USF3
CDK5RAP1	NOP2	NRSN1	FCGRT	LMNA	SRSF6		CLVS2		URB1_AS1
SUN2	PPP1R15B	ASAP2	ZNF233	C22orf39	CORO1C		MPZL3		YKT6
PRMT3	EPB41L5	KCNS2	SCML1	GRK6	DUSP23		RNF165		SELENOK
HIPK1	GDPD1	USP13	CORT	CYP2R1	KLHDC10		ZNF786		GPR150
FANCC	ZFP91	AMMECR1	DOK5	SRP14	ZC3H8		MTRF1		COLEC11
GOLGA2P7	B4GALT4	PJVK	SBF1P1	C11orf71	RPS8		FGF7		ZC3H15
QPCTL	ASAH2B	SPDEF	AHNAK	TAB2	DNAJC24		RAB24		HMGN2P46
MED12	IGFALS	REPIN1	SSC5D	RTN4R	ZNF185		TSHZ1		TLE6
NAA60	TSPAN9	STAMBPL1	SMG8	CYP2J2	CASKIN2		PANK1		CCDC77
ALDH18A1	KCTD8	CRYBB1	OLFML2B	CCND3	MED24		NARS		PDE1A
LPAR1	TAS2R4	ZNF584	CIP2A	SIN3B	SUCLG2		C4orf33		PALLD
KIAA0754	EMSY	PLEKHA6	CCL2	LAMB2	PRAM1		RCC1L		ACTA2
TMEM99	ZNF641	LRRC37A4P	PIGQ	STT3A	IFNGR1		IQUB		MFSD14A
USP25	CHRNA2	CAB39	ACAT2	FAM228B	RND3		TGM1		NPAS2
FAM221A	CEACAM19	TRAF3	LOC440934	PDK4	ZNF816		MYBBP1A		LOC441204
NUP210	CKMT1A	SLC25A32	RAB3IL1	CC2D2A	LINC00595		HIST1H1D		ACTR3C
C2orf68	PKD1P6_NPIPP1	CPSF1	KLHL12	EIF1	ARGLU1		CDKN1B		TMEM198B
PLCG1	NFYC	KYAT1	OSBPL8	DHRSX	TACR2		DPP8		LINC01881
TPM4	KRIT1	TM6SF1	CLIC5	SWAP70	SPATA5L1		CHML		SNHG16
CDHR3	TRMT11	AGO1	RAB35	SCD5	MTMR7		SEMA5B		VAMP2
METTL16	JARID2	FAM120C	DGCR6L	F3	CDC27		BID		TUBB8
CENPV	CORO7	LYNX1	TMEM59L	P4HA2	WASF2		LRRC75A		RPS19
HTT	ZDHHC5	PPIE	PDGFC	FANCF	RPS29		AIFM3		C1orf53
UBE2CP5	GREB1	FOSL2	DNAL1	SMAD9	KLHL2		CDKN2C		DDX60
HEATR6	DPT	DDHD2	DCTPP1	TNIP3	ALB		TRIM58		SLC30A1
PRIMPOL	SUPT16H	DPY19L1	GADD45GIP1	DERL3	ZNF826P		FMN2		PDK4
SLC9A8	PCGF2	NR1D2	MIF_AS1	MAPK1IP1L	KLRC1		MARF1		RSF1
HDGFL2	GABPB1_IT1	MCOLN1	SSBP1	TRAPPC6B	HINT3		ZSCAN9		SINHCAF
HIST1H3A	CROCCP3	B4GALT6	C19orf12	DNAJA4	SLC7A6OS		RWDD1		PSEN2
	ARFGEF1	TRMT61B	CISD3	CETN3	IL17D		ARHGEF10L		RARRES1
	SLC39A8	GOLGA7B	PGAM5	MSN	YIF1A		INPP5F		PPIL4
	CACNG8	RNF26	CRYZ	LCTL	GALC		TMEM127		CLNS1A
	FMR1	PTCHD4	GAP43	C19orf53	RNGTT		SPOCD1		PSMA7
	NHLRC2	ANKRD9	DYNC1I1	RGS12	TNNC1		PIK3CA		TMEM101
	ANKRD16	MYO19	CCDC68	FOLR1	PRDM12		AHI1		CX3CL1
	DPY19L2P4	SLC35F3	ACY3	LOC101928370	DENR		FAM222B		ALDH7A1
	DOPEY2	FASTKD1	PECAM1	S100A11	GRIK5		CENPJ		NPM1
	C9orf72	RASD2	SFTA1P	ATP9A	FOXK2		LINC01102		P4HA1
	SESN1	SYNE4	DNLZ	WIZ	SPDL1		IGLL1		FAM161B
	KLHL20	SAP30L	UMPS	MLEC	SYT7		ANXA6		C1orf61
	ATP13A3	PCDHB9	FSTL5	FUCA2	ECEL1		PIP4P2		OCRL
	PHKA2	UCP3	CXCR4	GLO1	TNIP3		DOT1L		PRDX6
	IGLON5	ERMP1	NDUFB7	DCAF4	XK		CISD2		AP1M1
	SESN2	PICK1	STK25	MRPL3	NPM1		ING1		TWISTNB
	HUNK	CAPS2	ANAPC11	PPM1F	PDLIM4		AGPAT3		MANEA
	ZNF34	CDKN1B	DHX36	FRG1	ETFDH		CAMKK2		C1orf122
	GABRB2	NXPH2	NAA10	CALR	LPIN1		KDM7A		CA11
	SLC29A1	RBFOX3	FAM200B	C11orf65	GALNT7		RSAD1		RPS14P3
	FKBP11	TAS2R10	CASC10	TAL2	MGC70870		ANKRD20A8P		ZDHHC23
	LMTK2	SOAT1	PDCD5	SMARCA1	S100PBP		TCHP		ATP1B2
	SHMT1	GMPR	TSKU	SLC22A4	SLC25A18		ARID2		CLINT1
	AARD	MATK	STAB1	LKAAEAR1	GPR39		TAS2R10		RHCE
	SEC14L1	SESN2	WDR49	GSTP1	MFSD4A		PLEKHA6		TTC23
	SIPA1L2	FOSB	GBAP1	LOC729732	KHSRP		TAF1C		PANK3
	KDM2B	ZDHHC5	UQCC3	SLC15A2	MYLIP		ANKRD20A9P		ABLIM3
	TMEM120B	AAAS	TAC1	GNG8	ZC3H15		TMCC2		DCAF7
	ZNF287	CDON	SSTR2	AK5	SPRYD4		NUB1		CDYL2
	NCDN	AARS	LINC01485	PSMA6	NCR2		EML2		FNDC3A
	SPTBN4	HSBP1L1	ARHGDIB	ZNF205_AS1	DYNLT1		SLC4A8		ZMYND12
	DCBLD1	LOC101928433	COPS4	HMGN2	BOD1		MFSD9		AAED1
	LOC401357	PLEKHM2	BCLAF3	FAAP24	ENHO		ST6GALNAC1		KRT19
	PPARGC1B	CTIF	CPNE5	CALD1	ABI3		SRSF8		RNF11
	MED23	CTXN3	SLC40A1	PLEKHG4B	USP51		SLC45A1		LINC01184
	SMOC2	ADAM20P1	STX12	ZNF649	ZNF765		SLC25A5		HEPACAM
	NFKB1	IL1RAP	REEP5	PHACTR3	SH3YL1		NR1D1		MRTO4
	LINC02012	PWARSN	DNAJA1	SMOC1	TMEM179B		THSD4		RNGTT
	PRRT4	RPS6KA3	ACOX2	RPS19	RAB2A		RBM14		HIST1H2AG
	RALGAPA2	NR2C1	ZNF593	UBE2L5	NAT10		ZNF630		SSPN
	ATF6B	TARDBP	C3orf14	ST6GALNAC6	STARD7		PLAGL1		SPRYD4
	VSTM2A	STAR	SPHKAP	MT3	SLC3A2		BAAT		SRP9
	SULT4A1	TUBGCP4	SAMD9L	TMEM43	PABPC5		ADAMTS5		SLC7A10
	TRPM3	MID2	CYHR1	SLF1	LOC105372480		MPC1		MGAT2
	UCHL5	TAF4B	KCNMB1	RYBP	AKR7A3		RADIL		GTPBP4
	PWARSN	SSX2IP	LIX1	ENTPD6	EID2B		SLC45A4		LOC389831
	KAT8	BCL2L2	NT5DC3	DAB2	ABRAXAS2		POU6F2		COL4A1
	RASGRF1	ZNF358	CLDND2	RBBP7	IL18BP		RAB11FIP5		CALR
	RNF115	SLC9A1	TBC1D10C	MORN2	SAP130		DIS3		ZNF880
	OR2L3	ANKRD24	CACUL1	ZMYND15	TCEA1		PLAGL2		SAMD8
	DNASE1L2	DIS3	ARL15	FOXO1	GPR75		RAI1		PXN_AS1
	ZNF492	FNDC10	SERPINB8	AGPAT1	ACADVL		ZNF557		BNIP2
	NPIPB11	BCL3	TIMM50	COLEC12	GRM8		ITFG2		CEP89
	DUSP4	MTUS2	DOC2A	SEC14L2	SCOC		COG2		VEGFB
	ABCA7	MYO1B	PPP2R3C	ZNF575	STRIP2		HSPB6		PJA1
	CSTF2	CEMIP	TSEN34	RPL31P11	PALD1		HMBS		ANXA2P1
	LNX2	FAR2	NEUROD6	XRCC4	NALT1		KCTD8		SUCO
	ZNF417	TMCC2	DPCD	HIST2H2BC	HYKK		DIDO1		UBE2E2
	SPTB	C6orf47	TRAPPC6A	GALNT10	WIF1		HYLS1		DARS
	MORC2_AS1	CYC1	MYL6B	PTDSS1	TOMM7		CUX1		PBLD
	MOK	PPP1R3B	CD58	FAM86EP	TLR6		KRTCAP3		ELAVL1
	NRBF2	ZNF250	CHMP4A	SNHG15	ACVR2B		FGF13		C19orf53
	PVR	ZNF223	CSF2RA	ATXN10	DNAJC6		MAP3K9		ZNF559
	NPHP4	TNFRSF25	GNPTAB	HIST1H2BG	CLPS		ZNF718		DCLK2
	SDR16C5	GUCA2B	YTHDF2	RPAIN	ASB5		CREBZF		FAM86DP
	ZNF500	HLF	WDR34	CRSP8P	NBEAL1		PPIL3		FAM167A
	ASPDH	WFDC2	MT1JP	SLC1A3	CCL2		BMS1P2		ZBED6CL
	ENTPD3	IGFBP6	SSR4P1	MFAP4	SRP72		RCC2		MORF4L2
	TAS2R13	SRPRA	IMPACT	RHPN2	ZMIZ2		DPY19L2		NPEPPS
	SLC25A41	EPB41L3	x8_Mar	ETFDH	ZNF730		EYA3		IPO8
	ABCD2	YOD1	HLA_DRA	RBFA	TRMT112		YARS		SEC63
	SHISA8	FAM217B	HACD1	C15orf39	VASH1		IGSF1		JARID2_AS1
	FAM214A	SERGEF	SLC2A13	CDC27	PPP2R5C		VCX		IGDCC4
	SLC29A2	MPC1	NAA38	DUS4L	MMP16		ERP44		ZNF710_AS1
	ING3	ENTPD3	ACSM5	DBI	TMBIM6		FAR2		EXOSC8
	FOXP2	FBXO9	RPL41	RAB3GAP1	MED14		KNDC1		DGKB
	TTC17	OXNAD1	FNDC11	HIST1H2AG	THRB		NECAB3		H2AFJ
	ZNF343	ST3GAL6_AS1	FDXR	SCAMP1_AS1	AMER2		SATB1		PLEKHF2
	HELB	SMC1A	PSMB6	SSBP4	WWTR1		LAMA3		RBM24
	CTSK	NOS2	ADAMTSL3	ABCB6	CD55		C2CD3		SNX13
	RP9P	WNT10A	DPP10_AS1	LINC01551	CSTB		NEIL1		LRP4
	CAMTA2	GAS2	C10orf82	COMMD6	LGI4		PPM1H		RAPSN
	ACTR1B	ACTN4	CAPG	SOX2	RPL37A		USF2		TOPBP1
	KIF2C	C6orf136	CALML3	ESD	RTN4R		AKAIN1		MRPL24
	RNF6	DPP7	GLI1	PLPBP	ZNF471		LRRTM3		YBX3
	RAB11FIP3	GALE	BAIAP2	CH17_340M24_3	MBD4		RCN3		KIAA1328
	ATP6V1E2	SNHG14	HRK	SYT9	ASAH1		ZNF230		MALL
	CAMKK1	GALNT9	C9orf116	ZNF280C	TBC1D10C		DSTYK		SUGCT
	SAR1B	FLRT2	ARMCX1	RAB33B	PRR14L		RNF168		CDC42BPB
	ZMYM5	CLEC16A	EFEMP1	DUSP28	TP53RK		TWNK		GPAM
	FRMPD4	SETD7	SLC39A3	CBX2	C1QL2		TSEN2		IQCD
	GMCL1	OVGP1	TCEANC	THBS4	MEX3A		SEC14L1		SH2D5
	PNISR	ATP2B1	MLNR	TTLL1	RITA1		SRSF1		PPM1F
	TTC33	ZNF653	COLCA1	GSTM1	KLF16		SPECC1		ZNF185
	WDR19	EML6	CCDC153	C5	TAOK1		TIMM23B		CEP170B
	RFPL3	NRGN	LIN7B	VCP	WASF1		TSPYL5		BAG3
	GALR1	PC	TRIB1	MTHFD1	MED19		MPHOSPH9		SCN2A
	STH	MFAP3	NHP2	LRP10	C3orf70		CHRNA2		CUL4A
	CCDC184	VSTM1	MCUR1	SLC3A2	RNF2		CEP192		MEST
	OR2L8	LOC100505938	CHMP2A	TLE6	PYGO1		TBC1D1		SPATA13
	PAXIP1	TRIM44	TRAPPC5	REC8	CCDC88C		ZNF502		MUL1
	REP15	MTMR2	FGF2	MEX3A	GOLGA3		MTPAP		RPS26
	RERE	NTHL1	SYNGR3	LOC339803	ZMYND11		ABCC8		ALDH6A1
	RAB40C	SLC12A5	MCTP1	C1GALT1	HS2ST1		LRRFIP1		POTEF
	ZNF333	PGBD4	ERCC2	ATP8A2	HLA_DRB1		ZBTB21		LMBRD2
	GNB5	SNX21	LRRC2	KLRC1	LOC645166		RASGRP2		LOC729732
	CTCF	ZNF493	CRNDE	ZNF577	ADAMTS8		CMYA5		FUBP1
	LOC100133091	ANKS6	CCKBR	IQCD	SOX21		PHKA2		LMNA
	ITSN2	ARHGAP39	TMEM181	x1_Mar	SZRD1		NAPA		CEP70
	PAM	CIT	ALK	DDT	ALDH1L1		SLC39A8		CYBRD1
	RMDN2	SPOPL	DCUN1D5	RPS4X	EIF2AK4		PRSS16		ACSBG1
	REEP6	IPCEF1	POLR2G	EXOSC8	COMT		XIRP1		MT3
	NAB1	ABCA6	SCG2	COL1A2	EMC6		HIVEP2		ME2
	ATP5MPL	CDADC1	CX3CR1	HMGB1	NAA38		TMEM14C		NALT1
	LOC100130950	STC2	GPR183	KXD1	KCMF1		x12_Sep		CRYZL1
	INPP5J	ZDHHC21	COMMD5	PTAFR	SMAD4		GPR137C		ASPH
	ZNF692	PCNT	AGA	WWTR1	MGC16275		DCP1A		EIF1
	ZBTB33	HSD11B1	UQCR11	TAF1A	CDV3		MTFP1		PPP1R1B
	FGF12	PRDM1	STOML1	ZG16B	GMDS		SHROOM2		LIPT2
	SMC2	FADS6	NXPH1	ADI1	RAB11FIP1		ITGB3BP		TMEM87B
	KLHL15	PARM1	MT1X	TRIP6	FAM118B		FIZ1		VPS26B
	CLOCK	IDI2_AS1	TOMM6	TCEAL9	CYP4X1		CORO7		FANCF
	KDM6B	RNF113A	POP4	PRR29	PRR12		LINC01106		RAB8A
	PPM1B	TMLHE	JADE2	SCG3	CFP		GRPEL2		SLC25A48
	SOX15	TAS2R14	DOCK6	DNPH1	HNRNPLL		TSPYL4		BEX3
	SRRM3	LMLN	CARD16	UBE2J1	CACFD1		YBEY		GAREM2
	CLK3	SETBP1	SPARC	LIPT2	LINC01088		ZBED9		RFX4
	OSTF1	GZF1	HCFC1R1	SLC26A2	AGFG2		DAZAP1		ECHS1
	USP36	FAM131B	GDA	ATP5MF	DAD1		RMDN2		ADHFE1
	MATN4	KLHL20	SUMF1	ZMAT2	SAMD8		KLC2		BEX1
	RALGAPB	ACSL3	P2RX5	TRAF3IP2	DTX3L		ZNF774		UBXN2B
	TAZ	SLC25A4	x1_Mar_1	WDR62	PSKH1		CAMK2B		RIN3
	ZNF138	MIR9_3HG	CENPP	FADS1	ZNF649		CSDC2		DEFB124
	RARB	PER1	POLR2I	RAP1GAP	SORCS3		IGFALS		FGFR3
	TSPYL1	C4orf22	WISP2	METTL26	FGFR4		ZBTB1		METTL26
	KIAA1671	PKDCC	LRRTM4	PHGDH	CRYZL1		RANBP17		NXT2
	ZNF655	CNOT6L	FPR1	RAB13	x3_Sep		FAM57B		EFNA2
	FAM90A1	AHNAK2	TSTA3	BCAS2	TTC1		C12orf54		CRLF3
	ARAP3	DIO3OS	COPS6	TTL	PPP1R37		RRNAD1		ENHO
	FAM3C	NCOA3	FTH1	CRELD2	PEAK1		ADRB1		SNTA1
	GNPAT	TTC39C	ACTR3B	STRAP	C14orf132		PIAS2		CYP2R1
	SLC25A34	ACTR1B	FBXW9	RBM12	JUP		TMEM132C		MINK1
	FCRLB	SIAE	CTGF	TCTEX1D2	RPS15A		TLE2		UGT2B10
	RIPPLY2	MRPL15	KCTD15	WASHC3	DHODH		MRPL34		ZNF461
	MYO1E	ARHGEF11	TPX2	PITPNM2	P3H2		TADA2B		BMP7
	DLK1	KLC4	RSPH14	MEIS2	GRB14		FAM210B		DPYSL5
	PHC2	ZNF385B	SLC35A2	CIP2A	ZWILCH		MAML1		POMGNT2
	CDON	ABCB9	LINC01547	RPL8	ZNF688		TSC22D3		FBLN1
	MAP1A	PTH1R	PCBP3	AASS	TMED10P1		SMARCD2		ASCC3
	UBAC2	SPRY4	PYCR1	C16orf95	C3AR1		ALKBH1		SCAMP1_AS1
	ZSCAN31	MARF1	EFHB	MMP16	WDR13		ODF2		POLI
	PAN2	ITPK1	MDK	GIMAP4	TULP3		VWC2		DENND1A
	HRH2	FBXW7	TIMP1	HMGCLL1	RIDA		TDRD3		GYG2
	HS6ST2	ERP44	TAMM41	OPTN	HLA_G		USP13		RBM43
	UNC13C	GALR1	SEC61A2	PSMD9	SLITRK2		SAT2		CCNYL1
	NCALD	CCR10	SRGAP1	ASH2L	PHACTR3		TRIM52		CLPSL1
	APBA2	ODF2	DGCR6	PPP1R1B	EEF1B2		MAP4K2		FAM57A
	AP5B1	SH3BP1	TSPAN6	PSMA2	DCAF4		METTL15		SYCE3
	LOC100507642	KCNC4	VAMP8	RPN2	ARIH2OS		DNAAF2		PRPF40A
	FLRT3	SLITRK3	DCAF15	SERP1	NICN1		VIPR2		LCTL
	SLC6A7	NRIP1	DUSP18	TP53BP2	RAB29		DCLRE1A		RGS9
	CAPS2	WASHC1	MDFIC	NAGLU	SUGT1P3		RRS1		DDOST
	SLC12A8	CCDC177	TP53BP1	ATAT1	TTC23		GNB3		MAPKAPK5_AS1
	MGC16025	LRRC4	MORN5	NEK6	FAM133A		ANKS1A		TREX1
	PCDHB2	ULK3	C20orf27	APH1B	MYBPH		VSTM2A		LOC100130331
	DUSP5	CYB5R4	ENPP1	TMEM164	B4GALT1		LOC100240734		MEIS2
	PILRA	MSRB3	SQLE	LYPLAL1	C2orf81		SEMA4C		ATP13A4
	SBNO1	DIS3L2	TRMT112	NACC1	PRTFDC1		LINC00473		CLDN10
	OGFOD2	ARL4D	COX6A2	PNRC2	TSPYL2		KIF9_AS1		NME3
	PLA2G5	ACYP2	CLPS	VPS37C	MRPL20		NGEF		LARP1
	EDC4	RRNAD1	MRPS16	UBA7	NOS1		SYT3		GLIPR1L2
	IMPA1P1	NGEF	SIDT1	RPS20	ARMCX5		AASDH		NRAS
	MFAP3	CORO7	LKAAEAR1	METRNL	AAED1		CCDC146		DLG2
	NRIP3	LOC729737	LSP1	TMEM219	RPL35A		EHD2		RPS2
	MSANTD2	CNEP1R1	GNB2	FXYD1	GEMIN5		ZNF383		CCIN
	ARIH2	C4orf33	ELOB	LAIR1	GLG1		STAMBPL1		HMGB1
	PCTP	NHLRC2	GGCX	TMOD3	RPS14P3		STX1B		CYP51A1
	DTX3	NLN	MED14OS	DOLK	FCER1G		C2orf27A		IFI44
	ITGA2B	PGP	TMEM141	SHISA5	LCLAT1		FAM106A		HRK
	TMLHE	RPS6KB1	DPF1	PRDM16	GDF11		TPCN1		TBCD
	RDH5	GLRX	LIMS2	SFRP1	ATP13A4		IER5		S100A11
	NTM	GTF3C3	CKS1B	QSOX1	GSR		RP9		SCD5
	CIZ1	PRPS2	LPP	CSGALNACT1	FTO		CEACAM19		CYP1B1
	DNAJC25	VSTM2A	TAF10	LOC100240735	DARS		ZNF519		PLEKHH2
	RGL2	STRADA	SHC1	HIST1H2AM	RAB39B		SCX		OXCT1
	ISPD	PAG1	ST5	SEC61G	TRIM8		ERRFI1		HADH
	ANKRD18CP	LYPLA1	NIPSNAP3A	NEXMIF	CTGF		PIP5K1B		MZT1
	EEF2	RABEPK	COMMD9	ACBD6	S100P		NHLRC2		SLC17A7
	ZNF563	PP12613	TPI1	TCEANC	MYL6		TTI2		SNHG15
	KLHL11	SAT2	TRIP12	OTUD1	HTRA3		MFHAS1		PIGP
	ZNF736	LOC727896	MAPK7	PXN_AS1	PIR		ZZEF1		ELMO2
	MTR	KIF9	APRT	UBE2N	PCOTH		NAXD		RAB11A
	TRAF7	METTL21A	MAFG	AP5S1	RPS11		PARD6B		ZNF816
	EPS15	OXSR1	CINP	DDX58	DNAH7		MBL1P		TMEM209
	CELSR2	PAQR3	TRH	DUSP14	APMAP		ADAMTS13		THBS4
	IPO5	ANKRD2	LRMDA	ASXL3	AHDC1		KLHL8		ETFDH
	MCM8	ATP2B2	CTC1	SNHG19	PIK3AP1		SCAMP5		EPHX2
	AMH	ZFYVE9	ETFB	CELF6	INPP5K		DTWD2		USP35
	ZNF330	ELMOD2	DDX25	TMEM179B	PLEKHG4B		ADAM20P1		MAPK8IP1P2
	DAPK1_IT1	MLXIPL	LAMC3	GBP3	RNF11		HIST1H4A		PSME1
	SLC35G5	RNF220	JMJD4	RANBP3L	PCLO		HCG4		COG6
	ARHGEF3	AIFM3	CALY	MTMR9LP	SDHAF4		PPIEL		GID4
	URGCP	GPR26	RPL29	GNA13	MNT		FAM120C		KLHL2
	REPS1	COG2	TYMP	CCL19	SLC30A9		OR2AK2		GNG8
	KHDC4	FAM167B	RASL10A	RNF149	ARHGEF33		ZNF562		C12orf76
	ZNF653	C2CD2	FARSB	TIMM50	HCG18		GUSBP4		ASIP
	E2F6	IDE	SIN3A	ERICH2	TTC3		PCDHB18P		YWHAB
	SIAH2	LRRC59	FAM86FP	SLC25A1	NECAP1		JMJD1C		HIST2H2AB
	MLLT10	TRAPPC2B	MT1L	PALM	BEX4		MROH8		LOC645166
	SPIN3	UGP2	GLCE	UFL1	RGS17		DDX11		FLVCR1
	ZNF280D	ADGRA2	AZIN1_AS1	ATL1	LIMCH1		SLC26A10		FFAR4
	ZNF136	SYT3	P3H2	LOC105374952	DDB1		COL13A1		ENTPD6
	C1orf109	TRIM52	SOWAHD	SDC3	FAM177A1		SORBS3		SNX2
	KIT	CASP8AP2	PTER	LRRTM2	ZNF532		MRPS30_DT		HSD17B6
	RACGAP1	KIF2C	NTNG2	HIST3H2BB	NAGA		LPGAT1		INHBB
	FH	KCNC2	CABCOCO1	SUCLG2	SIRPG		NKX3_1		PAPSS1
	B3GALNT2	OGFOD2	CD33	ZBTB44	GAR1		CCR10		FOXO1
	HAAO	FBN1	CAPN12	RAP1B	EXOC1		PAG1		B4GALT3
	CLCN2	ANKRD27	TPPP3	ALDH2	KIAA0825		ZNF670		CHMP1B
	PRKAB1	BICRAL	LCMT1	CD248	EFCC1		KIAA1841		NIPSNAP1
	DDHD1	ADO	NDUFA11	CTBP2	PRR36		SMOC2		ARHGAP12
	PKD2	KDM2B	ADAM28	LPCAT2	TNKS1BP1		ARMCX4		MFAP4
	POLR1D	UGCG	MRPS21	PLP2	SATL1		LSMEM1		GPR27
	KSR2	RNLS	SNRNP27	GABBR1	URB1_AS1		ZFYVE9		SLC8A3
	PPIL2	LOC407835	B3GNT5	PIGP	SYT11		CFAP69		NAGLU
	MYPOP	ARHGEF18	ADGRB3	EDA	STX17		BACH2		C5
	QPCT	BASP1_AS1	BAG2	ZNF217	COL4A1		ANKRD20A4_ANKRD20A20P		DCAF5
	PKD2L2	KCNJ14	CD52	RLBP1	TLR3		GABPB1_IT1		CDKL5
	ZRANB1	LOC105376360	TMEM54	C19orf38	PTH2		SESN1		CPSF4
	TEX264	MIGA2	NOVA2	CH25H	LMF1		SCAI		TBC1D13
	ZNF32	VIPR2	FUCA1	HEY2	HTATSF1		ABTB2		RBBP7
	ZNF547	LAMC1	WDR78	MAD2L2	TRPC1		PRICKLE1		OTOS
	MON2	TTC21B	DNAJC1	PNP	BLCAP		NFKB1		STT3A
	PTPN5	MTRF1L	GLOD4	LOC101928659	DLGAP4		ADAM8		PPP1R3G
	GGT7	TTBK2	CHRNB1	ARPC5	BCKDHB		SEC31B		CD226
	SNX8	ATP6V0A2	SGSH	ENY2	PEX2		DDX46		ELF4
	GATAD2A	CCNE1	PTGES	RPS26	MZT1		FOXP2		SLF1
	C17orf100	FOXL2	UAP1	CHUK	MAN1B1		LOC401357		RPA2
	ATG2B	EGFL7	SMIM10	OSBPL11	SIMC1		GABRA4		DUSP14
	STK35	INHBA	DDRGK1	SNRPB2	EEF1AKMT3		PDS5B		SOX21
	CDR2	ARMT1	UBE2Z	TMEM51	KLC1		ZBED5		MORN2
	TMEM266	ENDOG	EPOP	PGLS	ING2		STOX2		RPS4X
	SLC35E1	NRN1	CCR5	ZMYM1	PDGFRL		PARP3		LAMB2
	STX19	NFKB1	C17orf67	EBP	CRELD2		FGF18		SNHG19
	LRRK1	PDCL3	ITGB4	PRDX1	OGT		PCGF2		CYSLTR1
	CBR3_AS1	PRDM2	NEBL_AS1	MYO10	ATF7IP2		NGLY1		CSPG5
	ASH1L	IGIP	CCNA1	HSPA6	XIAP		SMG9		RPL10A
	DYNC1LI1	SYDE2	PUSL1	PNPLA4	ZFAND6		GDPD1		TRIL
	SH3BP5L	SMIM12	NPB	ABHD4	GXYLT1		UBQLN4		LKAAEAR1
	TLX2	GADD45B	ACKR3	B4GAT1	HENMT1		RAB40C		PPP2R5A
	GGT1	CISD2	MYL12B	SERF2	ATP5MF		NAP1L2		FAAP24
	ZNF767P	SYT15	ADRA2C	WDR77	INPP4B		KLHL20		C6orf89
	ZNRD1	SNHG1	AKR1C1	ARMCX5	WIPI2		MAFB		S100A4
	GALNT13	FRK	B4GALT2	FSIP1	C1QTNF2		LYPLA1		UBA7
	RBFOX2	GCHFR	CDO1	NR2E1	FOXG1		DGCR9		LIMA1
	ARHGAP32	KCNH1	PIM2	CRB1	KRTAP17_1		CAMKK1		ERMARD
	FBXO31	TMEM204	PTS	NYNRIN	ZNF277		BCAS4		RITA1
	MEIKIN	INTS8	MR1	ANGPTL4	ACTG1		PDXDC2P_NPIPB14P		SIRPA
	PSMA1	CNNM2	SNTG2	UBE2D2	TMSB15B		ZCCHC8		FNDC11
	ATXN7L2	RFPL3	ANGPTL6	C16orf70	FGD4		OSBPL1A		CHUK
	NELFCD	MIR124_2HG	COL23A1	LOC105372480	CAPRIN2		GALR1		DLEU1
	FBXL12	ZNFX1	KCNK3	SUFU	NLGN4X		ANKRD16		TBL2
	CDC42BPA	FAM126B	AKR1C4	SLC2A14	CAP2		IDH3G		LDOC1
	URB2	DNAJC27	HECTD2	ACSF2	PUM1		GLRX		CDH2
	DCAF1	NFYC	RCN2	C1orf54	XPO7		BRWD3		RNF215
	TMEM69	SLC35C1	DYRK2	SELENOM	AVL9		ZSWIM4		PHF14
	GPR61	MFGE8	SUV39H1	BCS1L	ANKRD45		CFAP65		DNAH7
	DIRAS2	TRIM7	GPX4	PSMD8	RAB22A		KANSL1		GPRC5C
	TOX	EIF2B2	MBOAT7	SERPINA1	FAM220A		ALS2		BRI3
	TAS2R20	REEP2	CSE1L	x2_Mar	LOC101927974		NFYC		CYP2J2
	ZNF192P1	TBC1D16	CYP26A1	SLITRK1	LARS2		MRRF		PRDM16
	SNPH	HEXIM1	SERINC3	HMGCL	DGKB		FRMD5		PSMA6
	ZKSCAN7	THEMIS	PUM3	SUMO2	EPHA6		ZNF398		TMTC3
	CLUHP3	SNRNP35	GRASP	VCAN	PTPRS		DPY19L2P4		BTBD1
	STX6	COL5A2	CCDC3	RPL10A	NDUFA3		DPP6		GRIN2C
	HECW2	KCNK12	B3GALT2	SLC12A4	PAICS		RNF115		RAB11FIP1
	UNC79	NUMB	NUDT2	RAD17	NCAPG2		FAM162B		F3
	x14_Sep	DHRS7	CFAP52	EMP1	UBXN2B		SPART		SEC14L2
	DENND4C	PCDHB17P	MSMO1	DPP10	COMP		SNRNP35		TAF1A
	MORN1	GALNT12	NWD2	PDZRN4	BRI3		LOC100505938		MARK1
	RALGPS1	LOC101928673	ARFGEF3	TRIM36	ZBTB37		MSRB3		LOC100240735
	VCPKMT	MDGA2	PSMB2	ACAT2	RBM43		PRRT4		IDH1_AS1
	RPS6KB2	CHD9	VANGL2	MED14OS	TRMT12		STK36		DENR
	RPUSD2	ZFYVE28	PTPRF	ICE1	HIBCH		FOSB		ZNF646
	LOC101928068	SH3BGRL	VSIG10L	CTDSP1	IPO8		SEPHS1		NLGN3
	ZGRF1	ATP5F1A	HMGCR	LMCD1	FAM181B		ZNF500		ACAA2
	TMEM265	GRIP2	PNOC	PGGHG	SNHG16		TSC22D1		TMEM86A
	CDCA8	P3H3	SPATA4	RFX2	PLEKHA7		DEPTOR		MAP7D3
	WDR60	TRPM4	SERHL2	CRYZ	C2orf74		JAKMIP3		ANGPTL4
	VWA5B2	RND2	FGGY	KIAA0825	OSBPL8		ABHD17A		COMMD6
	DOCK9_AS2	ATP2A2	CTH	LGI4	ZNF19		CACNG8		FUCA2
	RSPH3	AFTPH	MEA1	SYF2	HMGN2		DPT		DMD
	KRI1	LDLR	RBM12	NPAS3	TMEM2		CHIC1		BCKDHB
	CADM2	GOT2	MAOB	MESD	PIK3C2A		PAXIP1		GUCY1B1
	SSBP3	CDC7	LOC105378853	NOS1	ACTR3		B3GNT9		COPG2
	RFPL1	EML2	PRDX4	RPS15	AGAP3		ZNF35		GSTP1
	PDPR	ZNF143	PLTP	TYRO3	RUBCN		TSPAN9		KXD1
	MBD3	SMARCD2	PKP3	NPDC1	CBX1		SNCB		BRMS1
	XYLB	FMN2	FLRT1	DPP10_AS1	MPZL1		CEMIP		GPT2
	LANCL3	RRS1	UQCC2	FAM181B	HGSNAT		FKBP11		ZDHHC15
	TOP3A	GABRB2	EMP3	MRPL49	RPS20		HRH2		TP53RK
	ZNF267	DNAJC22	DENND6B	STARD3NL	PAK3		TP53TG3D		HIST2H2BC
	RABL2A	LOC284454	NRAP	CHD3	TMEM167B		FBXO42		ATXN10
	ARHGAP10	FAM78B	MRPL28	LINC02381	SHTN1		LINC_PINT		RPS20
	ZNF135	SIRT7	CYP46A1	DENND2A	TCF12		NOS2		CNRIP1
	RAD51AP2	RPL15	TSPAN18	PACS1	NQO1		SPTB		HLA_H
	ALKBH8	MED11	ID4	HEPH	PHKA1		CSTF2		RYBP
	SBNO2	UBE2D4	SAMD4A	FAM114A1	MAPKAP1		AKAP7		CTDSP1
	SMYD4	DPY19L2P4	RTL8C	SULT1C4	TRIM15		ADM		MAPRE2
	DHX33	KITLG	CDH9	PARP1	TRA2A		MRPS11		HMGN2
	FBXL20	TMEM184C	PNMA8A	MMP14	RBM42		LOC100130950		SURF1
	ACTL6B	GEMIN7	PTRH2	RAB29	C2		KAZALD1		SERINC1
	LOC339059	SMIM13	PAX6	SIDT1	LINC00982		TRIP11		EXOC5
	SHPRH	CHCHD10	CERS6	TTPA	NLGN4Y		DPY19L1P1		ORAI1
	PROX1	NFIX	LAMTOR4	UROS	KLHL5		WDR37		DYNC2LI1
	PLCL2	SPECC1	GBA	SNRPC	METTL7A		NSMAF		LINC01088
	SPRY3	UQCRC1	C1S	DPH6	LIMS2		GABRB2		HVCN1
	CALML6	ZNF232	TMEM238	DLEC1	STRN4		KIF2C		SLC25A22
	DCAF8	RAB24	APLNR	GINS2	RPAIN		PINX1		CYB5R3
	TTC16	MYLK2	PCDH8	BEX2	CSNK1D		PLEKHO1		CCL19
	QPCTL	ICA1	NFATC1	TNFAIP8L3	ME2		KRBA1		CYP4Z1
	FLCN	CEP152	MAGIX	ARHGAP42	CD83		VSNL1		RASA4CP
	PTK2B	AKAIN1	ANG	EDF1	OCA2		GPR108		DHDDS
	NUP98	PPM1B	SMIM4	S100A4	PAPSS1		LINC02012		PHGDH
	SRC	NAPEPLD	ACADL	COMT	SLC12A4		NF2		ZXDA
	B3GALT1	CYP2E1	SNTB1	PTTG1IP	RAB10		FBXL4		SAMD11
	KBTBD4	ALS2CL	GALNT16	SDF2L1	ZNF480		FIGN		DCP2
	DAB2IP	TRIM32	NDUFAF8	TMSB4Y	RNF212		EPB41L5		RNF5P1
	BEAN1	LOC728743	PDS5A	SMIM10L2B	GPR179		MC1R		RAB8B
	WSCD2	CHN1	CMTM7	CSTB	FAM162A		SLC25A41		LINC01315
	SCARF2	MAP2K2	SRSF12	RAC2	NEUROD2		BMS1		FAM228B
	COIL	TAZ	DHCR7	CCZ1P_OR7E38P	ATG12		LINC00476		SFRP1
	RAD50	CKB	CDC14A	SELENBP1	EMILIN1		FGF7P3		GSTM1
	SLC17A5	FOXQ1	GALNT14	CMAS	GABARAP		CLMP		SSR2
	TMCO6	B3GALNT2	UFC1	NAV2	LOC389831		CDC42EP3		CDC73
	SNRNP40	SATB1	VPS35	SOBP	C16orf70		LOC100287497		TMEM100
	STRADB	DCUN1D3	GPC6	BRI3	SPATA13		GOLGA8A		RPL8
	VPS52	SEC62	TDRKH	SSBP2	KRT17		ASAH2B		NORAD
	USP4	ARHGEF10L	MAGEH1	CYP4V2	IBA57		HERPUD1		PLEKHA7
	GUSBP10	METAP2	GOLM1	GSPT2	NID2		BMS1P1		HIST3H2BB
	ABCA10	TMEM161B_AS1	FMO2	FUT10	USP24		CTNNAL1		DDT
	DHRS11	JAM2	MXRA8	WRB	STX7		SH3BP1		SIPA1
	NHEJ1	KATNAL2	TLCD2	TMEM136	LRP11		ZNF34		PHACTR3
	MBTPS2	PARD6A	HSP90B1	PPP1R42	SLC16A11		YPEL4		P2RY1
	KRTAP10_1	SLC5A4	TXNL4A	FAM110B	PDGFD		KRTAP5_2		ANKDD1A
	DHX15	C11orf87	SLC39A12	PIGQ	TRIM61		PPL		ZNF205_AS1
	DHX8	TADA2B	TUSC3	NUCB2	MCPH1_AS1		DPY19L2P3		DUSP28
	CBY1	CPPED1	THAP8	ACTG1	NMNAT1		POMC		ZNF517
	LINC02145	BAK1	SCUBE2	EMC6	SEC22B		PLA2G5		TRIP10
	INTS6L	LDLRAD4	CD151	RPL39	FIBCD1		MRPL16		CRSP8P
	BTAF1	IL6R	HBG1	ZWILCH	ZNF808		ATP6V1G1		SIDT2
	ELP6	NDUFAF5	XYLT1	TMEM132A	ACAA2		SRFBP1		ZNF83
	GOLGA2P7	ITGB3BP	FABP3	JMJD7	HIGD2B		PREP		ATP5IF1
	TBCC	PLCD4	SMIM10L2A	MALL	TAPT1_AS1		CTSK		OPTN
	TRIM67	RORB	PDZRN4	VBP1	RNF215		CLN6		TRIP6
	SIRT5	TMEM14C	MT1G	PLXNA3	PVT1		FZD4		ZNF608
	HDAC8	CIDEA	ZNF229	BBOX1	ACBD7		UBAP1		RHPN2
	KDM1A	AGPAT3	ADGRF5	SFTA1P	GET4		OLR1		FAM120A
	PDE4DIPP1	KCNJ8	GUK1	FIGNL2	RLIM		LINC00652		DNPH1
	NHLRC4	SLC6A17	ISLR2	FCGR3A	OS9		PKD1P6_NPIPP1		PDIA3P1
	MFAP3L	RWDD2B	IL4I1	DAD1	RNF10		ENTPD3		MMP16
	B4GALNT1	TMEM268	ACOT2	ATP5IF1	SNHG5		FANCI		TUBB2B
	MED12	SYNE1	OAZ3	ZNF678	CLPP		SDR16C5		BBS4
	ABL2	ABLIM2	KLHDC8A	DRC1	EFR3B		ZFP91		PHLPP2
	GPATCH2L	PDP2	METTL9	TTC38	MYL6B		OSTF1		PLEKHG4B
	PRMT9	YPEL4	ACTR10	AK4	UBE2Z		ZNF785		WDR44
	RAD51_AS1	ZNF546	ISOC1	ZAP70	TTYH3		SHISA8		DNAJC19
	ZDHHC17	TMEM232	NIT2	AIFM2	LINC01315		TEPSIN		BTC
	TSPAN5	ZDHHC3	CCDC158	RMDN1	C1orf122		TMEM178A		MAP4
	REL	FZD4	DDAH1	C1QTNF3	IFT81		ASTN2		ZNRF2
	SLC26A6	LOC101928087	TBC1D24	ELF4	SEC61G		ATP6V1E2		XRCC4
	DAPK1	SPSB3	CYTH4	CXCL2	COPS4		LOC729218		SMARCD1
	THADA	GABRG2	MTCH1	DENND2C	USP32P1		REEP6		AK3
	MAMDC4	TMEM14A	YWHAH	GJB6	DOK4		SH3BGRL		CDC16
	SSH1	ABHD12	HDAC9	OLFML3	FAM161B		OTUD7A		NRN1L
	SPATA2	KAT8	CNTNAP3	SLC25A14	ZNF613		KCNJ3		ZNF217
	SUPV3L1	USP2	MPP6	FAM241A	PPFIA2		CEP95		DERL3
	POLR3A	CIAPIN1	PSMC1	LINC01750	GJB6		KLHL3		DCAF4
	ZNF451	GNPDA2	KRT14	PSMG3_AS1	NACA		CDKN2A		ZNF649
	GPR146	ETV5	MAGED1	HLA_DPA1	SRI		NCALD		UFD1
	MAL2	BAAT	SLC1A4	GEMIN8	ADD3		SYT15		TATDN1
	NUP155	ABHD17A	LRRN1	PTGR2	C8orf58		KDM2B		GTF3C6
	ABCB1	TSNAXIP1	SRRD	PPARA	FAM71F2		ZNF546		MAP2K1
	ALOX12B	SOWAHB	HEYL	SEC11C	RPS26		ZNF641		FBLN5
	GOLGA2P5	TSC22D3	MS4A4A	KLRG1	SLC39A6		MAGI3		KLRC1
	NUPL2	RADIL	KCNG3	FAM151B	ZNF710_AS1		FSTL4		PLA2G12A
	RABL6	DDHD1	LRPAP1	FAM187A	PRPF38B		JAK1		HCLS1
	CDHR3	NAPA	LOR	DDX20	SYN1		PPP1R15B		CHPT1
	NPPC	QRFPR	HMGCS1	DOK4	CFL1P1		CWC22		STX7
	MOGS	PGK1	DBX2	HK2	CCDC102A		PPP1R3E		PUF60
	AATBC	BEND5	SLC26A11	KLF7	PSMD1		ATP13A3		RAP1GAP
	SOX12	BRSK1	PYCR3	KIAA1147	MORN2		RCCD1		CTR9
	DNMT1	SLU7	ADRB2	RNF135	ADAM10		ZMYM5		POLH
	NUP210	CARS	ZFP36L1	ZFP64	PTGER4P2_CDK2AP2P2		TAS2R13		ARHGAP22
	SETD5	SLC6A6	MKL2	MOCS2	LFNG		TAF1D		AP3M1
	CBFA2T2	MYBBP1A	CD83	GLG1	DIMT1		NFATC3		AIG1
		GCLM	MARCKS	NRN1L	PITHD1		NPIPB15		SLITRK1
		KIF25	TYROBP	METTL6	ARF1		OR2L8		KCTD10
		RBKS	EPHA10	KCTD21	MRPL55		SHMT1		CC2D2A
		TNIP1	CCBE1	ZUFSP	LRP10		ULK1		NAA35
		VWA3A	ANKRD50	SLITRK6	LMCD1		ASPDH		LINC00471
		PDIK1L	SNRPD2	WDR34	NYNRIN		FDX1		C8G
		ZHX1	ZFYVE1	RIT1	DIS3L		SLC25A17		ZWILCH
		ASTE1	TMEM208	ACSS3	TLCD1		SLC29A1		IFNAR1
		BLVRA	LSM7	SHANK1	HIST2H2BC		B4GALT4		RNF139
		ARHGEF17	CDKN2D	MYOM1	SLC5A12		MYO5C		MPP3
		PPP3CA	TLDC1	BDH2	PAOX		ESM1		TEAD1
		ZIC1	CMSS1	PSAT1	CH17_340M24_3		SESN2		ALYREF
		CLK3	NABP1	PARP14	DBN1		CACNG2		CSGALNACT1
		EIF1AX	VSIG4	NDUFS6	UBTF		MORC2_AS1		ARHGEF19
		ZC3H10	HSPB1	RTRAF	CYBA		KLHL21		ZSCAN5A
		PHLDA2	LOC102723665	NAA11	OPTN		ST3GAL2		RAC2
		GCC2	MEIS3	ICAM3	RPL26L1		FBN1		NAMPT
		LINC00266_1	BAD	NFIA	MPP3		SPTBN4		COL1A2
		TMEM132C	SYTL4	RTL8A	CNOT4		CITED2		DGKH
		GNG13	CABYR	MOB3A	LINC00643		FMR1		PTH2
		TBC1D30	FKBP1B	S1PR1	GUF1		AP1S2		RRAGC
		IGFALS	TNFAIP8L2	CHST14	PSMD13		TLX2		C16orf95
		MIAT	DOC2B	LRFN2	RPS19		INTS9		PGLS
		ANO7	GLRA3	LINC01176	SINHCAF		STH		HTRA3
		SBNO1	SPRY1	NDUFB6	EMC7		CDK13		GATM
		ZNF318	SARNP	AKR7A2	SSBP1		ANKRD42		CD44
		MRS2	UBL5	SIGIRR	MCMBP		PURB		JAG2
		CLVS2	CRLF1	EFNB1	C2CD6		OTUD6B_AS1		NECAP2
		SELENOO	NUDT10	PLPP3	ZNF710		MGA		CDKN1A
		ALDOC	DNAH14	NPL	PLPP3		LRFN5		SPTBN1
		TRPM3	TDRD9	UTP11	TOPBP1		RFPL3		ERLIN2
		CYR61	TBCB	CXADRP2	GRK6		NDUFA10		MDM1
		COASY	KCNQ1	ASB5	ATXN1L		NPR3		UBE2J1
		COL6A1	WDR25	FXYD5	BCL2		JARID2		SLC4A4
		BEAN1	MYDGF	HIST1H2BN	EDA		KCNIP3		MAD2L2
		GABPB1_IT1	NPY5R	PHLDB3	KIF26B		ZNF692		GALNT2
		ALDH1B1	CDHR1	SCG2	x2_Sep		MATN4		FAM122C
		TOX	SERPINI2	MIR99AHG	AFF4		CKMT1A		TCTEX1D2
		PRRT3	ANXA1	PSMD1	HOPX		EMSY		KIF26B
		GSDMB	RNF181	HSPA13	DNAJA1		CCDC144CP		LNPK
		LOC100294145	HRH1	NUTF2	FBXL16		PURA		CCND3
		CCDC51	FDX1L	HSD17B8	STOX1		FUT11		PSMD9
		EMX1	ZC2HC1A	GLUD1	SNAI3_AS1		MAP3K21		LOC101927974
		SATB2	FREM3	LOC101927811	IKZF4		ZNF287		SIX3
		ACSS2	HES1	BRMS1L	MAPK8IP1P2		MICA		CCZ1P_OR7E38P
		OR7E47P	ALPL	MEIG1	PSME1		DOPEY2		SSBP4
		TRIM58	HRAS	GRASP	KPNB1		ZFAND1		SUCLG2
		SNX16	FAM86B3P	ZNF285	RPS27		RICTOR		ATP6V0B
		EMCN	PIFO	SBF1P1	SMIM10L1		PPARGC1B		DOPEY1
		TECTA	PHPT1	DUSP23	MIR7515HG		ADD2		SLC27A6
		FCRLB	LRP1B	KANK1	SOWAHC		AAK1		NRCAM
		GHRLOS	FXYD6	GLB1L	MOCS2		LOC101926935		MYO10
		PNMA3	UHMK1	CENPM	TMED5		ABCC5		FRA10AC1
		PLEKHG1	UBA52	SAP30BP	BMPR1B		ZMYND8		FARP1
		ZBED5	POLR2L	MAP2K1	C11orf71		ZSCAN31		TMEM43
		RORA	UCHL1	TMED10	GUCY1B1		KAT8		SEC61G
		NECAB3	METTL1	CYP1B1	CLUL1		LMTK2		OGG1
		CTSK	SPACA9	GSTO2	RTL8C		CROCCP3		TMEM61
		VWC2	GSTM3	IL17D	LILRP2		SETBP1		LCLAT1
		THAP7	ARHGAP45	NAV1	KCNMB1		NPIPB11		ESPNL
		FRMD5	MT1B	ENO1	HMGB1		RAB40A		WSCD1
		LOC100129138	MT1E	GRN	M6PR		KRIT1		WIZ
		HRC	NAV3	AHCY	TMEM74		FGF12		TTL
		IGLL3P	MZT2A	x11_Sep	TMEM218		DNASE1L2		LOC101928659
		DNAJC16	NANOS1	SPATA1	OTUD6B		ZDHHC5		PACRGL
		KDF1	CYTL1	REEP5	RAB3D		ELMOD3		C15orf40
		TRIM35	GPRIN2	CTSO	TMEM35B		MED23		LRP10
		PKM	CNMD	RESP18	MFSD14A		ASAH2		MLEC
		WDPCP	CAP1	PPP1R1A	SLC6A15		NOP2		TMEM219
		FRMPD4	EMC3	KCNJ5	ABHD2		DYNLL2		ADI1
		SGK494	SELENOW	LARGE1	PSTK		GREB1		LAIR1
		PRICKLE1	CDH11	PECAM1	ZNF205_AS1		PIK3CB		CMTM6
		MINDY3	ANO2	APAF1	SYF2		LNP1		OAF
		ZNF273	MYBPC2	TLR3	ZNF215		CAMTA2		SOX2
		TOR1AIP2	PDLIM3	ING2	CHST14		ZNF37BP		C22orf39
		IGSF1	PTRHD1	PHYHD1	TMIGD3		PECR		RBFA
		SPECC1L	LOC285097	SF3B3	LANCL2		ACTR1B		PSMA2
		SORCS1	GEM	ZNF764	SYT9		MED11		NPL
		KANK3	BCL2A1	PLPPR1	PLA2G12A		CLCN4		RAB39A
		CA13	NAT6	INTU	RPL31		MXI1		TP53BP2
		GMPS	WDR6	FIBIN	GAMT		PVR		DHRSX
		DNAJB14	TNNT1	USP9X	RPL36A		MCM3AP_AS1		ABI1
		ZNRD1	VKORC1L1	RPL24	MXRA8		FAM76B		CCDC191
		MGA	LSM4	KDM1B	TXNRD3		SIAH2		BCAS2
		TMEM38A	MORN3	RPAP3	SMOC1		FAM214A		RUBCNL
		MIOS	EIF6	PRKD3	CXCR4		RP9P		KPNA2
		BAG5	WLS	MOXD1	RNASEH1		CCDC136		C16orf70
		TTTY15	EXOC6	FBLN5	PRPF40A		SULT4A1		TAL2
		RABGEF1	SLIRP	CALU	STX12		PIGC		HIST1H2AM
		FSTL1	PXMP4	HSDL2	MSN		NCKIPSD		ESD
		HIST1H1D	NKAIN2	UBXN8	LRFN1		FAM90A1		PROS1
		GMCL1	HES5	PBXIP1	LINC01410		PHC2		DCLRE1B
		C17orf100	B3GALNT1	CHPF2	CCDC86		KLHL34		UFM1
		SRARP	HDC	BCHE	PIP4K2B		MFF		BHMT2
		NUDT6	ARPC3	B3GAT2	GNAL		RRN3P3		C11orf65
		ITM2A	NT5DC2	GSTM5	REST		GK3P		EMC6
		HYLS1	GSKIP	C16orf89	PLAC4		HSPBAP1		CFAP97
		SPHK1	RBM8A	PLIN5	SEC61A2		BAK1		ZNF239
		CASC1	CIB2	LOC101930085	RPL35		ING3		FLVCR1_AS1
		FAM135B	CYB5D2	NENF	ZNF600		VN1R1		SLC15A2
		KMT5B	S100A6	GDPD2	LAMTOR4		NGRN		RPL31
		DEPDC5	IL3RA	RSPH1	SMOX		ZMYM4		USP46_AS1
		WRAP73	AP3S1	MAN1B1_AS1	BEST4		NCDN		RNF135
		PIDD1	CETN2	MMD2	PBLD		ACTN4		NEK6
		MROH8	YBX2	CASTOR1	HYOU1		ITGA2B		BTNL9
		PDIA2	NEDD4L	FBXO15	ERC1		SLC7A5P2		MOV10
		ZNF304	TMEM256	CCEPR	TOMM34		CNDP1		DIRC2
		USPL1	DACH2	RPS10	EFCAB11		LYST		ZNF438
		TAS2R4	PRR5	LAMC3	NRL		PENK		CYB561
		SMC2	JAML	NPC2	CLPSL1		NDUFC1		PRKAA2
		NR4A1	FAM46A	MBNL3	MRVI1		ZNF343		PDIA3
		ADGRL4	TUBA4B	SNAI2	PSMD9		MAP3K3		CHST11
		PTK2B	LAMTOR2	C1orf226	SERPINA1		SLC15A4		FSIP1
		THOC5	SMAD3	WDR17	ELP4		EXOG		TTLL1
		AKAP6	TNNI3	CPE	CABLES1		OR2L3		DPP10
		FAM92A	TPST1	PAXIP1_AS1	HIST1H2BG		ARFGEF1		SRP14
		DCPS	MZT2B	CA5B	PTPN13		RALGAPA2		RAB3GAP1
		MAP2K6	RASAL1	CREB3	LOC730183		HELB		FAM181B
		USP28	DISP2	FAM177A1	SGCD		ZNF655		SESN3
		NAAA	DDA1	PAOX	CREB3		RND2		TMEM68
		TSPOAP1_AS1	NUDT18	BLOC1S1	RPL27		GPR85		VCP
		KIAA0232	CD163	STOX1	CA5B		MATK		C1orf52
		RHOV	LRRC4C	CCDC103	FIGNL2		LINC00999		RAB13
		NPM2	AP3M2	RAB31	EBAG9		FCRLB		DR1
		MTPAP	ASMTL	APCDD1	TRMT5		UBAC2		TCEANC
		ST3GAL3	MUM1L1	FAM107A	COX6A2		GID8		ZMYM1
		UNC5A	GABRA3	PDGFRL	DAB1		LINC00965		DPP10_AS1
		BID	FAM129B	MAML2	STYXL1		ARAP3		PUM1
		ZNF222	VEZT	ATP6V0A4	MAP6		CTCF		DDX58
		RAB40C	SLC17A8	PCBD2	KCTD7		WRAP73		OLFML3
		RAB3GAP2	NOV	TSR3	SFRP2		BRINP2		VASN
		RGS7	LOXL1	TAF9B	EFNB1		MITF		CLIP3
		PPM1L	NELFE	ZNF45	GPSM1		ATP5MPL		LOC105372480
		FBXL6	BCL11B	DDX49	ZNF486		PDCL3P4		AASS
		MRPS30_DT	CHCHD6	SELPLG	SFPQ		SUPT16H		BLCAP
		CABLES2	PRIM2	RDH10	TPTEP1		C21orf33		PITPNM2
		DDX3Y	NUPR1	MCM6	CDK5R1		FAM13A_AS1		TYRO3
		GRAMD1B	GGN	ITGB4	COL10A1		SETDB1		UBE2Q1
		ITIH5	SFMBT2	GLCE	CABP7		UST		PIANP
		MYO5B	GGTA1P	UBR7	H2AFJ		KBTBD2		ZDHHC12
		RBFOX1	GLDC	LYRM2	LINC00950		TAS2R4		CISD3
		TFB1M	CHID1	ALDH9A1	TLCD2		MAN2A2		CXCL2
		GPR85	TRIB3	C16orf74	NCF1C		ERMP1		BLOC1S1
		RICTOR	TRIM24	MRPS25	TK2		EIF4G2		FADS1
		SLC2A6	LOC100288911	STK17B	LAPTM4A		GSAP		SUMO2
		OSBP2	FAM229B	LINC00909	CARD16		SEPT7P2		DOLK
		OR2AK2	SHISAL1	ASIC2	GADD45GIP1		CHN1		CDC42EP4
		x2_Mar_1	CNTN1	H2BFS	SLC7A10		TAS2R50		SLC25A14
		PVR	MS4A7	SMIM27	B4GAT1		USP9Y		BCS1L
		GJC1	ALKBH7	MT1M	SLC22A4		FUNDC2		MRPL3
		CCNT2	ZNF226	YTHDF2	XRCC4		PPP1R3F		B3GALT2
		PDLIM2	YJEFN3	DRAM1	ROBO2		RARB		PLP2
		KCNJ6	C1QC	NAGA	CLINT1		FLRT3		OTUD1
		LMTK2	ELL3	DDN	KLF10		CHI3L1		SERPINA1
		RARA	NUDT4	MRAS	TAB2		C9orf72		RELN
		TRMU	MGMT	DSEL	ZHX2		LEO1		GALNT10
		LIN28B	MRPL23	ADCYAP1R1	DNAJC13		CEND1		PALM
		NEB	IFI27L2	NDUFC2	NT5E		TRMT11		SPIN4
		C3orf58	MND1	NR0B1	TERF1		UCHL5		PLPPR1
		CIDEC	TMEM234	CLPP	AP1S1		PKD2L2		LOC400710
		SIK2	TBXA2R	PTPRZ1	EPHX2		SAR1B		LINC00158
		HIGD1B	KYNU	FRAS1	PRNP		LINC01011		TRMT12
		ORC4	LOC101927027	ZNF883	PFDN5		CNNM1		UROS
		x12_Sep	TIMM8B	HIST1H2BE	RPS4X		NR1H2		WDR48
		BAZ1B	LOC101927318	SMO	RPS27A		KIF25		TMEM132A
		HARS	APOM	SWSAP1	GDAP1		ABCD2		ASH1L_AS1
		CCDC115	BIRC3	MBOAT2	ST6GAL2		RAB40AL		ZG16B
		SEMA6D	C1QL1	SCAPER	SLC7A7		HUNK		LINC00320
		DYNC2H1	ORC6	SNAPC5	LOC101928370		ADCY1		IL17RB
		LOC730098	MIF	TLN2	ZNF391		LPAR2		EDF1
		PLEKHA1	CHST1	HCK	GABBR1		RAB11FIP3		TPX2
		ETHE1	SMIM29	HIST1H2BD	BTBD17		MOCS1		CYP4V2
		E2F1	LSM3	SUMO3	GRM7		DDX19B		RPS15
		KDM3A	DMAC1	SNRPD3	TSG101		ZNF417		ST6GALNAC6
		NLRX1	CTSH	GSTM2	TBCD		NXPE3		HERC4
		MKNK2	KRT17	EFNB2	RFC5		CD274		TMEM164
		INO80E	RASL11B	MIIP	PTS		PUDP		BET1L
		FLYWCH1	RARS	TEX9	EXD2		NUTM2B_AS1		ZMAT2
		RNF208	DNAH2	HIST2H2AC	WRB		KLHL15		ACAT2
		MIA3	LOC642852	LINC00320	TMEM128		CLK3		AK5
		FUNDC2	PLAC9	LOC100506271	ZSWIM9		SEMA6D		PIGV
		INPP5F	ANKLE2	OSBPL8	MPDZ		PAN2		KCNJ16
		STARD10	FCGBP	MOSPD2	HEY1		INSR		MRPL49
		GREM2	MYH7	HHLA3	NFATC1		TMEM170B		FAM111A
		NDEL1	EMID1	SEM1	ZFR2		TAS2R5		NUP85
		RCC2	FAM105A	GFAP	GTF3C6		MRPL22		GRN
		SLC29A2	RER1	LCAT	TNFRSF10B		ANKRD65		ATP5MF
		LRRFIP1	GPNMB	NISCH	PPP1R2		STX19		FHOD3
		LNX2	TMEM159	APOE	LPCAT2		ZNF653		HEY2
		ING3	PEX19	RPL31	NDST1		C16orf45		MAPK1IP1L
		RALY	VAT1L	HNMT	SEMA6B		LOC100133091		RLBP1
		NMRK1	MRPL37	TMEM47	FUCA2		ANKRD26		SOBP
		PPP2R5B	C6orf52	PABPC1L	PTPRN2		HAAO		LPCAT2
		CCNO	TMEFF2	GLUD2	FAM200B		AMT		PCDH18
		MYPOP	RGMB	FKRP	STK17B		NFKBIZ		AXL
		HSPB6	HSD11B1L	CLPS	ALMS1P1		TANC1		ZUFSP
		ZNF35	SLC26A4	DPYSL4	FADS1		THBS3		AGPAT1
		SUPT16H	CHST15	HIST1H2BB	DDX60L		KLF13		GLO1
		ZNF366	FBXL2	EFEMP2	RPA4		PRR22		MTHFD1
		XKR9	GMFG	CALML3	CTNND2		RDH5		SLC3A2
		CBX7	PSMB7	FDFT1	LINC01176		FAM3C		PSD3
		PIAS2	MMAA	TXNRD3	PTPN3		PPM1B		DAB2
		MTHFD2	RHBDD2	LCN12	FAM86FP		CCER2		LRFN2
		TGFBRAP1	SUSD1	RPL29P2	HLA_DRB5		SLC9A5		HSDL1
		FUT11	STK17A	KIF2A	RAB12		ZNF333		CH25H
		SRRM3	HPCAL1	AKR1C3	ENAH		GTF3A		SHANK1
		MLYCD	RARA_AS1	RAB23	TRIP6		NRIP3		HSD17B14
		GDPD1	TTPAL	NSUN6	CITED1		SLC35G5		SLC52A2
		OPCML	SOX5	SLC2A13	HIST3H2A		NPTN		SDF2L1
		CDCA5	PSTPIP1	CCDC158	BHLHB9		TTC33		RPL39
		CIDECP	SYT17	DCTPP1	GNAO1		ATF6B		ATP9A
		GABRG3	GALM	ZNF845	MAP4		CLCN2		ASS1
		RNF168	SLC27A5	STXBP4	TMEM54		IMPA2		GOLPH3L
		LRRK2	CRIP2	VPS29	CRIPT		OR7E47P		POLR3C
		ZFAND1	C8orf46	GABARAP	C21orf59		E2F6		MRPL20
		KREMEN1	XKR4	ACSL4	ELAVL1		CWF19L1		CCDC28A
		ADGRA1	FADS3	ZFHX3	BTC		TTC17		SIGIRR
		TBRG1	GFER	CINP	GRB2		GCSHP3		CLIC5
		ZNF654	MYH15	DOCK7	CUL4B		RNF144A		MSN
		CRELD1	MANEAL	CFAP61	MAPRE2		SMC2		PIAS3
		ZIC3	TM7SF2	CORT	AASS		PCDHB11		WDR34
		FAM155A	FAM212A	HSD3B7	ELF4		ARIH2		TRUB1
		ZNF3	JUN	CPVL	MRPS33		GSE1		PAOX
		GHDC	PEX10	MIF_AS1	SPAG16		HS6ST2		ACBD6
		PAPD4	ARHGAP33	PCOTH	LIFR_AS1		AMH		PPAT
		ERCC4	FAM174B	LILRB4	SNAI2		x2_Mar_1		C11orf71
		MAP3K14	S1PR2	HSPB11	DMWD		OLFML2A		TMEM51
		SMPX	LINC02217	RHOJ	EFNA2		RPS6KC1		PECAM1
		PCDHB8	TUBA4A	SGSM2	CAMK2N1		EDNRA		NACC1
		ZNF25	TMEM120A	EMC7	CENPM		NOP53		FCGR3A
		STARD9	CLPB	SEMA6B	USP46_AS1		BSDC1		CCT8
		NSUN5	PROCA1	POLR2J	DNAJC14		MYPOP		WDR62
		TMEM155	RRAS2	GAR1	ACTR3BP2		COL9A3		CHL1
		IQUB	PRMT2	PRNP	TIMP4		ITSN2		SNRPC
		CLK4	RFC3	AKR7L	CRABP2		HSPB9		NENF
		MORC2_AS1	STYK1	SEC61A2	CANT1		RND1		TRH
		FANCI	TRPV2	STOM	SNAPC5		TAF13		UBE2B
		NEXN	TRIM22	SLC39A3	ZNF112		PCDHB12		HIST1H2BN
		GOPC	DHRS9	CACHD1	MX2		SYBU		ZAP70
		ZNF821	GMFB	HSD17B1	EMX2		RIPPLY2		WBP11
		EPHB3	NFKBIE	DPH5	NRAS		TAS2R30		CHP2
		ZSCAN29	PSMB1	PMF1	UBXN4		MOK		RPL27
		MFF	NPHS1	DPYD	PMP2		ZNF492		PRDX1
		COX10	MANF	SOWAHC	CCDC120		TMEM35A		SELENBP1
		ADCY1	CCT5	CD81	FXN		PKD2		WASHC3
		SMYD2	SSC4D	C19orf12	UBAP2		ZNF136		SELENON
		ATP1B3	B3GNT2	x8_Mar	SLAMF7		CRABP1		TMEM233
		POLDIP2	HRASLS	C16orf58	PSMB10		LIAS		NIP7
		FITM2	CD38	HCLS1	ACTR1A		TRPM3		RPN2
		PEPD	SH3BGRL3	KLF10	C17orf51		LAT		RIMKLB
		C9orf72	COL16A1	TXLNB	FAM241B		PRPF4B		JPH4
		C2CD3	DUSP2	PPIB	LY96		GNB5		VPS37C
		IL15RA	MFSD12	GAL3ST4	ZFAS1		METTL17		TBX19
		REEP6	ASL	TMEM170A	LINC00471		ZRANB1		DRG2
		SLC15A4	PTRH1	SLC2A5	SIRT3		NRBF2		LY96
		CDH18	DNAAF4	JADE2	YKT6		MYO1E		FAT1
		ZNF136	HKDC1	FIP1L1	SGPP1		GART		NWD1
		INF2	ZNF350	TCF7L1	AIFM2		PACSIN2		ELOVL2
		LIN9	BATF3	ATP5MC1	KLHL12		ZNF330		RCN1
		RMND5A	ADAP2	STX12	SNRPB2		PIDD1		PDRG1
		PARG	PIRT	LPP	CHTF18		MECP2		C14orf37
		CARTPT	FAM47E	SREK1IP1	RELN		NEU4		PDZRN4
		KLHDC9	ACOX3	SLC16A9	C1S		MGC16025		EDA
		ABRACL	EFNB3	NXN	BEX3		RASGRF1		SMAD9
		PRSS56	TTN	C8orf58	PPARA		DTX3		DENND2A
		CCDC146	VSTM2L	IGFN1	CMKLR1		KCTD1		RASL12
		NUBP1	ME3	VIM	ANGPTL4		DACT2		BCR
		RMC1	TMEM53	PEG10	ARL8A		FOXN3		LOC101928370
		PCGF5	LOC105379807	TECPR2	TPT1		GABRA1		PPCS
		PIK3CA	SNCA	DPF1	INSM1		SRRM3		LGR4
		FIGN	SAMD15	PAXBP1_AS1	PPP1R9B		TRIM26		ENOX2
		GNB3	RNF150	SLC7A11	GSTM2P1		EEF2		STT3B
		DHX32	DOK6	EYA2	PGAP2		NLK		ARMCX5
		HSPB2	FOXN3_AS1	KCTD15	CTSS		ABCB9		LINGO3
		PAXIP1	DNAJC2	INAFM1	MORC4		N4BP2L2		TRAPPC6B
		LINC00889	FAM120AOS	TMEM128	PCYT1B		FRMPD4		DDIT4L
		CHN2	LYPD8	NDUFA6_AS1	CYB5A		PNISR		EDARADD
		ACSF3	KCNMB4	UBE2Z	APH1B		SLC36A1		UFL1
		SLC38A9	C1QL3	SLCO1C1	RAB21		DVL2		ATAT1
		PEX5L	RPL12	TNKS2	GTPBP3		BDH1		C19orf38
		SPARCL1	FZD9	CARHSP1	CHSY3		KIAA1671		ZMYND15
		DENND4B	PPP4R4	TMEM220	TMEM68		KCNJ11		CARHSP1
		ANKS1A	FZD8	PTRH2	STRAP		UIMC1		SPRED1
		CLOCK	KCNMB2	MAP1LC3A	NHP2		DCAF13P3		RTRAF
		ZBTB38	ZFP69	FGFBP3	SEC23IP		CIZ1		CERS4
		SOCS5	CNR1	COPE	COG6		SMIM13		B4GALT1
		ZNF385A	HCST	DGCR6	NAV2		USP36		GRIN2B
		RCN3	PNPLA3	MRPL55	DNM1P46		CYP26B1		ASB5
		TRAK2	ZMYND10	GNAZ	C9orf78		OSBPL5		DLEC1
		TDP2	CARD17	RAB35	FAM111A		POMT2		ZNF45
		POU3F3	TMEM65	PCDHGC3	POLR2J		IL15RA		HK2
		QPCT	SPATA24	DNAJA1	TNS3		ABHD17B		SLC4A11
		PSMG3	TMEM150C	FAM241B	KYAT3		LIN52		UBR7
		MAGI3	TXN	COLCA1	FBLN5		SOX15		DRC1
		MAP10	EFHC2	ATF6	ROCK1P1		CHD6		PLPP4
		ATG5	TUBB4B	TYW5	PSMA3_AS1		C17orf100		ERICH2
		CCM2	BABAM2	LOC101060091	TGFBR3L		ZNF563		SERF2
		GGA2	CA10	POLR3GL	MIF		WDR19		TMEM179B
		EMBP1	ANGPT1	JUP	MTHFD1		ZNF232		PRICKLE2
		CFAP36	MYL5	FRMD3	TFG		DCBLD1		FAM160A2
		MXD1	SSTR1	CC2D2B	YBX1		LINC00115		MTMR9LP
		TEX264	SLC19A1	EPOP	TUSC1		FOXRED1		ANKRD12
		SLC12A8	PSENEN	HBZ	CYTL1		IFRD2		COLEC12
		KIAA0141	LAMA1	ITPRIPL2	CSNK2A1		GGTLC1		TPI1
		PDE8B	C19orf70	ZFAND3	LOC400710		FAM209A		CELF5
		SLC25A10	LINC01094	MAFG	WDR77		LNX2		NHSL1
		PPP2R2D	ISYNA1	PPP2R3C	CDO1		LOC101928673		TMEM141
		FAM214A	SHISA9	CERS1	KAT2B		DNA2		NDUFB6
		CEACAM19	HTR7P1	KLHL12	C6orf89		MAP6D1		GRK6
		KBTBD11	DNAH5	ARMCX2	ENDOU		AP5M1		FOLR1
		TAB3	SPRN	HIST1H2BF	CPEB2		SNX8		CCEPR
		HDDC3	SPINT2	RPS2P32	MYH15		SRSF11		CMIP
		NIF3L1	B3GALT6	ZZZ3	TTC7B		SH3BP5L		MPZL1
		RNF6	GMIP	RTL8C	ESPNL		AARD		SLC22A4
		RC3H1	TMSB10	IDNK	RPL29P2		CALML4		LRRTM4
		NEU4	TSTD1	MTA3	RNF135		JAM2		CDC27
		RALB	COG5	CRNKL1	LRRC37B		GLMN		CD248
		PLCXD1	DIAPH3	FAM86FP	ARMC2		MCM8		RPL37
		FAM234B	PRMT6	PPP1R18	PPAT		PTCHD4		H2BFS
		DAPK3	SPON2	TIMP3	KMT2C		ZNF138		ASH2L
		AP5M1	RTBDN	ALK	SH3BP4		MROH6		HCK
		TBR1	PNCK	PTN	ADI1		TMEM266		NPAS3
		OXR1	ACOT8	SMIM10	PACRGL		MFAP3		RANBP3L
		EIF4A2	FKBP1A	BRWD1	CACNB3		IPO5		WDR31
		ZNF782	IL17RD	RPL37	GALNT14		PILRA		C1orf54
		FGD5	DHRS2	WWC1	KCNMB4		DAPK3		PTDSS1
		SPOCD1	STK32C	NDUFB7	IFT20		ADAMDEC1		HLA_DPA1
		DPY19L2P2	ADCY7	MT1A	CCDC15		RNF6		GRASP
		MPC2	NKD2	CRIM1	TCF3		CCDC184		MAN1B1_AS1
		PGD	GSS	SYN2	TP53BP2		MAP1A		ENY2
		NGRN	E2F3	SLC44A2	SIRPA		DUBR		ZNF449
		RHOBTB1	NAGK	PAPLN	LOC101930085		PCDHB8		JMJD7
		PNMA6A	ATP2B4	MCTP1	GOSR2		NXPH3		PGGHG
		PTX3	CREM	TP53I3	MSH3		MIB2		AQP1
		ARNTL	C12orf45	SYTL5	PSD3		TAZ		RPAIN
		CKMT1A	CPNE7	CHDH	HIST1H2AM		KMT2E		SLC1A3
		SLC25A17	HGF	MAPK8IP1	DRC1		PTPN5		MCFD2
		SLC10A3	SSR4	DENND6B	NDRG2		LOC440311		HMGCL
		CEND1	SPICE1	KLRC2	HEBP2		SLC29A2		SOS1
		PDIA5	NUDT11	POP4	RAPSN		LOC100129917		SHISA5
		CCDC58	DDAH2	RSU1	MAP2K1		URGCP		DAD1
		HIVEP1	ADCY2	SLC16A5	HDGFL1		SPOPL		FDFT1
		PCDHB11	NOL4L	STK25	SLC27A2		SLC12A8		ARSK
		LONP1	TUBB8P12	LOC440934	PFDN6		KLHL24		ZNF678
		SLC20A1	RIOX2	FAH	GTPBP4		INPP5J		EPHX1
		PINX1	SNX7	DOC2A	CRIM1		CDON		CRELD2
		SLC6A13	SFTPD	DOK5	RPL13AP3		KRT10		AP5S1
		KLHL29	ANKRD6	TMSB4X	RIMKLB		PLEKHA8		SELENOM
		NOM1	CRHBP	LFNG	LINC02381		SRARP		PMF1
		LOC220729	SVOP	CD83	JPH1		ZBTB33		SLC9A6
		HMCES	RTN4RL2	TMTC1	MRO		C3orf35		EPS8
		PURA	MYADM	GEM	SLC38A7		ZNF32		SIN3B
		FAM209A	ME1	LOC390705	CCDC103		SPDYE5		RAD17
		FAT3	MMD	WDR49	SLC16A9		ZC3H18		CSTB
		ATF6B	BCL7C	CD38	ATP6V1H		CELSR2		HSD17B8
		CRABP1	NOL4	AK8	SAPCD2		TMLHE		REC8
		TSPYL1	PACRG	TUBB	GALNT10		TAS2R31		SARDH
		BOLA3	LRRN2	BCAN	FAM120AOS		AGAP5		CALD1
		TIE1	LOC729970	BPHL	PM20D2		TOP1P2		CHST14
		ARHGEF3	HES4	HLA_DRB4	PYGO2		MCM7		FXYD1
		KREMEN2	SCN7A	RAB34	BHMT2		SPIN3		AFF2
		NUB1	JMJD1C_AS1	TCTN1	STXBP3		GOLPH3		LYPLAL1
		FAM43B	THBD	TENM1	RBBP7		ORC4		CH17_340M24_3
		PTPN4	CANX	RPL27	GINM1		SMC1A		DNAJA4
		KLHL15	MARCO	UBE2S	P2RY1		HIST1H1A		LOC105374952
		LINC00667	MPV17L2	FAU	USP46		HRC		SERPINI2
		ZNF567	LINC00958	SAR1A	OAF		RGL2		RPL29P2
		SCN2B	FAM86C1	ISLR2	RPL29		CLOCK		TMEM220
		LAMB3	GXYLT2	CAPZB	MTCH1		LDB1		PLPBP
		ANO8	CHMP1A	ENPP1	CADM3		NAB1		TMSB4Y
		NFATC2IP	ACTA1	NPM3	FCGR3A		KSR2		WRB
		PLEKHF1	SUB1	CYS1	LRP4		ZNF767P		CFAP70
		EIF2B5	C1orf50	TMPRSS5	TCEAL9		HELQ		PTGR2
		TRMT11	DNALI1	HLA_DMA	ZNF83		TRIM9		CCT7
		CSRNP3	DZIP3	PLEKHO2	CD247		ABCA7		HSPA6
		GIPC1	RRP7A	PSMB10	CHPF2		NOB1		DDX49
		C9orf3	C1QA	FGL2	NCBP2		ATP6AP1L		HHLA3
		CHCHD4	ACTR1A	PHF13	RPL30		MTR		PRELP
		ALS2	SMARCD3	MRC1	SSSCA1_AS1		PAM		ZFHX3
		DHX16	RPH3AL	LIX1L	LRRTM2		BBS1		COPRS
		JAKMIP3	RAPH1	LINC01480	KXD1		NRF1		PAK3
		NGLY1	TFPT	HACD1	TBXT		SFTPA1		NOS1
		TLE2	SYNPR	NRAP	CHUK		NDUFA4		WDR7
		NDUFA12	S100Z	UBE2A	FBXL2		DUSP4		MEX3A
		ZNF500	DYNLL1	KCNMB1	PUM3		ZNF736		PRPH
		OXA1L	PERM1	LOC101928111	CABYR		CNTNAP5		VCAN
		NNMT	AEBP1	LINC00461	SLC9A7		DLK1		GNAQ
		ILK	TRAPPC2L	CYHR1	ADIPOR1		NEURL3		FAM114A1
		MRPL47	MDGA1	ADGRG6	MRPS25		CDYL		LACTB
		CS	POLE4	SOX3	DCAF5		C4orf3		UBE2L5
		LEAP2	MT1F	CCL28	SLC1A2		EPS15		ANXA11
		SNX24	TIMM13	DCN	LOC101928424		ISPD		SLITRK6
		FAM57B	SSSCA1	MLC1	ADHFE1		RACGAP1		HEPH
		CALCOCO1	PCDH10	GPC5	TRIM36		WASHC1		PPIL6
		C2orf27A	LINC01197	SH3BGR	PCDH18		ZNF280D		AHCY
		CACNA1A	ATP6V1C1	LINC01410	ARPC3		ZNF213		PIGQ
		MGC16025	FZR1	TMEM258	CEP128		TNRC6A		ADORA2B
		NIPA2	NPY	CHST15	CENPU		GNPAT		MYRFL
		RASGRP2	TRIM27	LYN	HSP90AB1		ZNF8		POLR2J
		DIRAS2	WDR54	HIST1H2BO	ZMYND15		SLC25A34		EPOP
		PFN1	CYB5R1	ANXA2	PPP1R2P3		SETD6		QSOX1
		MTDH	CCDC167	C12orf73	SLC2A14		ZNF598		ARHGAP31
		MAGI1	CASP1	NSMCE1	AUNIP		DAPK1_IT1		SERP1
		IGSF21	KRT86	PLEKHA4	TRAPPC5		OGFOD2		GSTO2
		ATXN2	COMTD1	RNF157_AS1	UBE2L5		PDSS1		GOLGB1
		WDR91	KLK10	ORMDL2	LINC00319		CALML6		PARP14
		ENO2	IGF1	HSPB1	OXCT1		NELFCD		LRRC27
		CAMK2B	ARPC2	IQCA1	DOPEY1		CAPS2		TRAF3IP2
		ANXA3	PPP1R17	LCMT1	TMEM61		MLLT10		AP3B2
		RXRB	FOLR2	PIGF	C3orf14		TNKS		GBP3
		SPART	TUBB2A	DNAL1	CXCL16		TMEM25		PARP1
		PLAG1	GGCT	SLC29A4	IGFBPL1		LOC100996385		NPM3
		TWF2	RRP7BP	ANXA11	ZNF611		CASP3		MEIG1
		CAPN1	ARPP19	ARHGAP5_AS1	APLNR		BICDL1		BMP2K
		CCDC126	HTR7	FBL	CPNE2		ZNF322		CETN3
		CLUHP3	KLF8	RPL35	SLC24A3		EDC4		FZD7
		ERICH5	PYGL	COPS4	VPS18		PLEKHF1		SLC25A1
		HTATIP2	TIMM10	HPGD	CD86		DCAF1		LINC01176
		BMPER	EMG1	GPM6A	PSD		TSPYL1		SLC12A4
		RAD52	VPS37D	RSPH14	HHLA3		ZNF3		FAM151B
		ZNF436_AS1	PTGER3	CTGF	AZIN1		ZGRF1		LINC01551
		DCAF6	DDX10	KCNK2	AGA		THG1L		BDH2
		USHBP1	SIL1	C2orf69	VPS37C		SORT1		HIST1H2BB
		CSTF2	KIRREL2	FAM45BP	INTS6		GALNT12		COMT
		SYNPO2	FABP6	NDUFB1	UBXN8		ARHGAP32		HIST1H2BE
		PKD1P6_NPIPP1	KIAA1024	CACUL1	FAM171A2		PTPRD		MORN4
		FEM1C	PCDH20	PSMB6	DNAJC10		PNMA3		FBXO44
		SFI1	LDHA	CCS	NDUFS6		KRI1		RFX2
		MRPL58	ADAMTS19	ARHGDIA	NUP88		MGC27345		C1GALT1
		GNLY	RASGRP1	RAN	KLF7		VWA5B2		SLC2A5
		ATP13A3	WNT10B	ERCC2	EIF3M		KDM6B		HLA_DRB4
		UBAP1L	FOXF2	JPT1	HIST1H2AC		SUN1		FAM187A
		TIMM44	GNG4	SRR	ZNF701		PLEKHG1		SNRPB2
		SRSF1	SPPL3	SOX9	ABHD4		POU3F2		APH1B
		USB1	SULF1	CHMP4A	CMTM6		SMIM8		MPP6
		SMOC2	KLK5	HRH1	PTPRO		PFN1		PNPLA4
		APPL1	PCDH17	HCG23	HMGN2P46		AP5B1		NUDT17
		GSTO1	ST20	BDNF	NPM3		FBLIM1		METTL6
		NKX3_1	EFCAB1	PPDPF	HLA_DPA1		LOC100507642		PSAT1
		AKAP7	JPH3	DEAF1	OAS1		MORN1		DCAF11
		GATS	PRAF2	MND1	SGSM2		NEAT1		STEAP3
		NELFCD	CIB1	C3orf14	COG5		ANKS3		LOC101060091
		TIMM22	CCNH	RILPL1	TXLNB		NUDT5		FKRP
		CTSA	RIPK2	SF3B6	COP1		SBNO1		IL17D
		TNFAIP1	KLK7	TMEM130	GINS2		PTPN14		NAA11
		DDX11	TMEM263	FAM200B	TCTEX1D2		CHD1L		ARHGEF26_AS1
		ATP6V1G1	LINC01140	TMEM42	HLA_H		TSNARE1		WISP2
		MAGED2	PMVK	DNAJB5	UBR7		UNC13C		LOC101927811
		AMH	FAM207A	HIST1H2BH	COMMD6		ZNF358		KANK1
		C11orf68	PSORS1C1	FTL	CHRNB1		MEIKIN		STRAP
		RERGL	NPY1R	PDGFB	CTC1		PHF8		ZNF764
		LSMEM1	SLC26A4_AS1	C22orf23	RAB31		CLUHP3		KLRG1
		IGLL1	CPAMD8	PLCD3	C2orf70		HMGB2		RBM12
		PPA1	TSPAN33	ICAM5	VHL		SPACA6		ITGAX
		CHD6	FDPS	PAMR1	EHBP1L1		DDHD1		GRB14
		ITGA2B	TMEM196	NR4A2	P4HA1		REPS1		ARHGAP42
		SHROOM3	DKFZp779M0652	WDR78	ABCB6		LRRK1		ABHD4
		POLD3	ADAMTS9	LMAN2L	MYCNOS		TMEM265		TNFAIP8L3
		IVNS1ABP	OPRM1	TPTE2P3	SHANK1		ZNF547		RPL24
		PASK	DYRK3	HSD17B10	FGFBP3		TUBE1		HIST1H2BD
		GTF2H2B	OPRK1	EXOC3_AS1	NEK10		GTF3C2		ZNF233
		CTSL	ADRA1B	IFI16	HMOX1		RBM41		PSMD8
		MRPS22	CLTCL1	MSMO1	CASP5		KIFC2		LINC02381
		SORBS3	SCGN	CXADRP3	HIST1H2BB		NAPEPLD		LINC01480
		C12orf10	HBQ1	NCAN	ZNF626		KDM4C		FOXRED2
		PCCA	TM2D3	FCGRT	AXL		PCTP		DPYSL4
		SNRPA1	SDK2	ITGAM	C16orf89		GRK2		TAB2
		MTRF1	LINC00484	AOAH	ZNF608		GADD45A		x2_Mar
		DUSP1	LINC00937	NHLRC1	LOC100506271		RGPD3		SMG8
		TRAF7	TGFBI	ROMO1	DHRS12		ZNF142		GFAP
		PRC1	ARHGAP4	CCL2	CSGALNACT1		CDCA8		SDC3
		ACVRL1	FAR2P2	ARHGAP18	FZR1		CDR2		BEX2
		ZNF684	PLPPR3	CPT1C	ANKRD36BP2		FLYWCH1		SEMA5A
		CDK2AP1	LDHD	FAM129A	TTC3P1		KLHL11		AIFM2
		AMIGO1	GABRA5	CBFB	YWHAB		CASP8AP2		DBI
		TAS2R50	PCED1B	FTH1	TLDC1		LRRC8C		DCN
		HSPA1L	STUM	LOC105374546	ZFP90		MRPL58		FHOD1
		DNASE1L2	DAPL1	UQCC3	AJAP1		KIF4B		CASC10
		ARPP21	CBLN1	ADGRA3	PUF60		NUP54		PNP
		ETS1	BYSL	DEGS1	NAMPT		HIBADH		KIAA1147
		MNS1	TOM1L1	GGN	DOC2A		MUM1		PTTG1IP
		ATAD2	NSFL1C	HMGB3	HSPA13		KRTAP5_7		CXXC4
		FAM76B	VWCE	LINC00467	RASGEF1A		ZNRD1		ZBTB44
		SV2A	RAB36	CCDC8	HEPACAM		ACSL3		KRT14
		PARP3	HSPB3	ITGAX	ATP6V0E2_AS1		GPR61		RMDN1
		EIF4G2	SLIT1	HIST1H2BJ	CALML3		SMYD4		TMEM136
		SLIT2	TINCR	MYL6	CD226		x4_Sep		TP53I3
		DBNDD1	NLE1	MEA1	SPACA3		PSMA1		NPC2
		MRPS26	HBM	DNLZ	TMEM258		THOC5		TSR3
		FOXRED1	CD63	HIST1H2BM	RAD17		TOP3A		TMOD3
		TWNK	SKAP2	EDNRB	DPF1		CARS		ANO10
		GABRA4	KLF6	SLC44A3	RAB35		ATXN2L		SMARCA1
		SENP1	FAM110C	LOH12CR2	PANK3		PRKAB1		STARD3NL
		TSPAN5	MSANTD1	HLA_DRB5	DUSP9		SLC12A7		CRB1
		INIP	DPYSL3	C2CD2L	NDC1		TAF3		NDUFS6
		PIAS4	FAM71F1	CLEC9A	GTF2H3		LCE3C		CHST7
		TMEM223	SEZ6L	GIMAP2	FZD7		CAVIN4		UPP2
		GALNT3	WDR86	PPP2R3B	CNPY2		DUSP5		GABBR1
		TGM2	GPR68	LOC101060391	PUS7L		KHDC4		TTC23L
		ZNF787	CDH10	DNAJC1	FNDC3A		SLC6A7		SYT9
		DDX46	PRSS35	PDLIM5	SOCS7		P3H1		RAB3IL1
		MASP2	WTIP	TBC1D10C	EXOC3_AS1		RBFOX2		DGCR6L
		LCA5	ENOX1	GDA	CDC42EP4		LOC441155		LAMC3
		THAP3	PRKCD	FBXW9	PTBP2		NBPF1		CYS1
		ADRA2A	NR4A3	DCUN1D5	ST8SIA4		GGT7		TMEM106C
		C20orf196	BSPRY	HIST1H2BL	FAM24B		OXA1L		GLB1L
		ZNF230	SLC35F2	OLFML2B	PRDX6		DYNC2H1		ICAM3
		DIP2A	LRRC36	LINC01485	ZZZ3		CRTC3		GJB6
		ABTB2	TUBB6	SLC40A1	ST6GALNAC6		ANKRD18CP		SLC39A6
		IMPDH1	IFT22	LYPD1	ILF3_AS1		B3GALNT2		CTSO
		TRIM26	LY6H	ARFGAP3	ABHD1		POLR1D		NEXMIF
		CREB3L3	SYT10	CTC1	DBI		MON2		ATP6V0A4
		MORF4L1	ARHGDIG	IQCK	FARP1		UPF3A		RFXANK
		PPL	WDR66	TMEM150C	ZFP64		IRF3		GEMIN8
		DTX3	SLN	CD99	USP11		HERC2P2		ATL1
		RNF111	TSPAN2	C6orf118	ZNF43		CYFIP1		C16orf89
		CDK11A	PRSS23	LOC105373383	CD99		PPP2R5D		x11_Sep
		FCHO2	CFD	CPNE2	TMEM43		ZNF135		PSMG3_AS1
		UMODL1_AS1	VIT	TMEM185B	DPH5		MICAL3		SEMA3C
		YBEY	PCSK5	SSBP1	LINC00467		LINC01061		C21orf2
		FLJ30901	EGFEM1P	ANGPTL6	EXOSC8		ASH1L		KLF10
		ZNF398	VAT1	GAMT	TOMM6		TEX264		ST8SIA4
		KDM7A	SYT4	LOC728392	KRTAP19_2		ZNF791		APOE
		FGF7P3	KCNA3	DRAIC	POC1A		RRM1		PPP2R3C
		REP15	ACTC1	PLCG2	SNRPC		JAKMIP2		TXLNB
		SND1_IT1	MCUB	GPC6	PLPPR1		ANKZF1		GAR1
		PLEKHM3	NTSR1	TBCA	SULT1C4		ZNF267		GRM1
		ENKD1	C5orf49	TMIGD3	x4_Mar		ZC3H10		SH3RF1
		SCLT1	C2CD4C	BLNK	DNAJB5		MGAT1		ATP8A2
		CEP63	GRIN3A	CGREF1	INHBB		TRAPPC2B		LILRB4
		NPPC	FAR2P1	LIMS2	PLSCR4		NEK4		GINS2
		TAF5	TCEA3	HPGDS	AZIN1_AS1		TAS2R20		TMEM2
		SFXN1	KLHDC8B	TSPAN6	FAM189A2		TRAF7		SSBP2
		DNM3	RAB3C	TMEM255A	MFSD12		AZGP1		GLCE
		ZRANB1	BCKDK	CCDC112	C11orf65		QPCT		DTX1
		USP36	EDN1	TLR4	MRPL37		GPR180		SBF2
		NR1D1	RTP1	CHCHD5	ZMAT2		PPP2R2C		TTC38
		RAPGEF5	SLC7A4	LOC440434	CD52		RPUSD2		LGI4
		MPPED1	WFDC1	TPM3P9	LRRC27		PEG3_AS1		LOC257396
		JMY	TUNAR	LAPTM5	LINC00158		CAMK2A		ZIC5
		ARSG	HCN4	DDRGK1	EFNB2		GGT1		PPP1R42
		SNORC	AMIGO2	CXADR	GGTA1P		FSBP		MOCS2
		SLC4A8	PPEF1	GADD45GIP1	RPL21P44		DENND4C		GABRG1
		DHX57	RBP4	C1QTNF12	NAT16		PDPR		SLC26A2
		MYCBPAP	PCBD1	PDGFC	PSMB7		TMEM109		TMEM258
		ARHGAP44	NUDT14	ADGRV1	FAM204A		LIF		RAB33B
		NR2F6	BAIAP3	PLSCR4	FAH		MTMR14		C10orf82
		ATP5MPL	SST	NADK2	IL17RB		TPRKB		COPE
		PHLDA3	LMO3	FAM189A2	EIF3H		SFI1		WDR1
		CCDC186	GNB4	PTER	VASN		ZBTB40		NR2E1
		UQCRH	FAM102B	LOC729683	NME4		FBXL12		BCRP2
		SUSD6	CD6	NOV	BRWD1		LOC101928068		EBP
		EMILIN3	RASGEF1C	CSPG4	EBP		ASCL1		WDR77
		MRPL27	KCNA5	SOX9_AS1	PITPNM2		KPNA5		CCDC158
		MSANTD2		TRAPPC5	SNTA1		BRICD5		CRNDE
		TSPAN13		MRPL44	ZNF285		STK35		PCBD2
		RPF2		TRPS1	EDARADD		TRMO		MBNL3
		NUDT5		CMTM3	CIDEB		FH		UBXN8
		POLR3D		CDC42P3	IRX5		RERE		HMGCLL1
		CFAP69		CELF4	DHCR7		MDH1B		GLG1
		ITGA11		ITGB2	HLA_DPB2		CRTC2		L3MBTL4
		RABL2A		RABAC1	WSCD1		RPSA		FBL
		WDR19		CNTNAP3	ARMCX2		PACSIN3		SMIM27
		PCSK6		NECTIN2	MBOAT2		ZNF782		ABCB6
		PPP3CC		HIST1H2AD	PNP		CLASRP		CXADRP2
		HTR5A		C1S	MESD		AGAP11		KIAA0825
		PDCL3P4		ETFB	RAB7A		EEF1AKMT2		SYF2
		RNF144B		TRAPPC6A	TTC38		PPIL2		MFSD10
		TAF1D		TEKT2	FAM45BP		FAM35BP		TIMM50
		CLCN2		SSTR2	PPM1J		ARHGEF2		BBOX1
		ALKBH3		TRIB1	ACOX2		MBD3		RSPO4
		FKBP7		TRMT112	TRPS1		ZNF853		ZNF845
		ZNF280D		NPY5R	TRAPPC2		ASPSCR1		ADAMTSL3
		AKT1S1		PON3	TRAF3IP2		SULT1A2		NAT6
		TRERF1		ATP5ME	NECAP2		LOC105374727		SWSAP1
		FGF13		ANOS1	BPNT1		ATP6V0A2		MOB3A
		UBE2O		CSE1L	WDFY2		SNPH		TLN2
		ATP5MC3		NUS1	ZNRF4		CDC42BPA		SLC39A4
		SLC6A12		MAOB	APPL2		POGK		MOXD1
		FSTL3		ANG	UQCC3		MSANTD2		GNA13
		MX1		MYL6B	SNX31		WDR91		SERHL2
		INSL3		CCDC189	ELK1		LINC00963		ANAPC11
		RCCD1		TMEM54	DLEU1		HECW2		MED14OS
		WDR37		NTSR2	SPIN4		PDE7A		SNAPC5
		RFESD		FBXO2	LRIG1		RALGPS1		LINC01750
		HYAL3		TTC9B	LOC101060091		WFIKKN1		NR0B1
		RACGAP1		TP53TG1	SLC25A21_AS1		SEC24C		CHD3
		MICA		ABHD1	C16orf58		SLC38A9		LAMB1
		USP9Y		SERPINB8	SUGCT		TBX1		ENKUR
		EMSY		MMAB	PDE6B		RABL2A		EMP1
		TSEN15		IL34	CARHSP1		KIT		BCHE
		TGS1		TNFRSF13C	NAF1		EFCAB7		RNF149
		ZFP14		TMEM181	RSPH14		DHX15		SLC27A2
		SMIM8		AHNAK	CEP170B		BLMH		NXPH1
		ADNP2		SNAP29	OTOF		HAUS8		ACTG1
		TBX3		NIPSNAP3A	LOC101927318		ETS1		B3GAT2
		TRIM9		HIST1H2BC	TMEM126B		ZBTB39		SAP30BP
		DNAJC5G		GPM6B	FAM212B		GTF2A1		ACSF2
		SAR1B		GLI3	SREK1IP1		CCNQ		PPARA
		ZCCHC3		HIST1H2BI	CEBPZOS		DPH7		SELPLG
		YPEL3		CCDC90B	DDX20		RFPL1		PSMC1
		KANK4		FXYD6	RABGAP1L		F8A1		SEM1
		TFB2M		YAP1	PLEKHA4		ZNF446		NSUN6
		MYSM1		PSME2	TPTE2P3		ZNF366		SIDT1
		MACROD1		PINLYP	ABCC6		HEATR4		FAU
		TBK1		ETNPPL	SLCO1C1		NCAPD2		OPHN1
		CBR3_AS1		GLRA3	ALDH6A1		ZBTB11		TMED10
		ABCA7		SNCG	SAMD9L		XYLB		SBF1P1
		DNAJC18		SH3GLB1	PIGP		SSBP3		TMIGD3
		SEZ6L2		C17orf67	ZCRB1		SUMF2		ZNF280C
		SHMT1		INTS4	RHOA		GALNT13		NDUFB7
		ZNF57		PTCH1	VTI1A		FAM178B		WWTR1
		SCX		TREM2	EFEMP2		RAD51C		NEUROD6
		NGB		ARL10	PRRG3		ZNF12		YTHDF2
		AMPD3		ZNF521	FGD1		AMIGO1		UTP11
		EEF2K		ARMCX1	PTPRJ		ZNF444		LOC101930085
		CDC37		EFHB	MYDGF		TMEM69		USP12
		FAM110A		TPST1	DOCK9		URB2		MVD
		RRP15		FNBP1L	TMEM181		NTM		TUBB3
		HPSE2		SLC39A4	NPC2		SLC25A5_AS1		OSBPL11
		MAP3K21		PTBP2	ARL15		IMPA1P1		NUCB2
		PREPL		ACOX2	STT3B		APBA2		ILF3_AS1
		PDSS1		LOC101927752	LOC390705		MRPS5		LOC390705
		WDR45		PELI1	ESD		ATG13		FAM86EP
		HOMER3		CARD16	RMDN1		ACER3		NAGA
		STK38L		TCTE1	CDH9		DHX33		CCL28
		CD320		RHOC	CNRIP1		RALGAPB		ALDH2
		ZBTB7B		AP2B1	HSD3B7		PFAS		NPDC1
		PPP1R3E		CDO1	LCN12		PROX1		FAM110B
		C12orf57		ITGB7	LINC00842		TRIM41		FIP1L1
		SLC7A8		ANXA1	ZNHIT1		MAP2K6		UBE2D2
		MED20		TLDC1	TLR1		ARHGAP27P1		RPS10
		PCDHB2		ZNF572	RAN		HCRT		PSMB3
		PNPLA2		RPS18	BTG1		ATP11A		HLA_DMA
		ZNF547		CNN3	AK3		x14_Sep		SEC11C
		MRRF		MTCH1	IFT52		C1orf162		RILPL1
		ROBO4		RARRES3	GRN		CENPBD1		ARMC10
		GPR4		GTF2F2	AGT		KDM5D		BAD
		ITPR3		COX6A2	DCAF15		FBXO31		SOWAHC
		PLEKHO1		POLR2I	GAREM2		FAM89B		KDM1B
		IFIT5		CD52	CBX5		RAD54L2		PCDH15
		INAFM2		CD151	LACTB		MLLT6		MRPL55
		UNC13C		SNRPD2	ZNF876P		RAD50		RAP1B
		TSHZ1		TRIP12	SAMD14		CCDC84		RPL35
		FGR		GUK1	NUDT10		ZKSCAN4		NT5DC3
		MECOM		CXCR4	HCFC1R1		ZKSCAN7		PHLDB3
		KLHDC3		ACSM5	NXN		CBR3_AS1		FIGNL2
		NXPE3		SLC29A3	MERTK		SCARF2		ITGAM
		GLMN		METTL9	NDN		LINS1		GPM6A
		KRIT1		BCLAF3	ITGAX		PPA2		CIP2A
		XPR1		LRRC42	ARMCX1		VPS54		ROMO1
		P2RY14		DDX25	HIST3H2BB		ARHGAP10		TIMP4
		NUP54		C11orf1	NIPSNAP3A		DYNC1LI1		FRMD3
		MLXIP		SLC2A10	OTOS		HYDIN		VIM
		YARS		TMEM107	NPY		KHDRBS2		C9orf116
		UQCRHL		LOC101927420	UBQLN2		ARID4B		COPS6
		RASGRF1		IKBIP	TMEM198B		CADM4		HIST2H2AC
		TAS2R20		HHEX	AHNAK		ZBTB47		NPTXR
		LOC440311		HCFC1R1	EGLN1		LOC341056		AKR1C1
		ALAS1		PET100	SLC15A2		TACC3		GSTM5
		AURKA		IL4I1	C1orf54		RSPH3		CHRDL1
		ADAM11		NPNT	BTBD9		FCHO2		MRAS
		WDR81		NFATC1	THBS4		NOL10		ATP5MC1
		ZFP91		TRPC4	DNAJC2		ZNF629		UBE2N
		SPRED2		HPCAL1	ACAP3		ZNF302		NELL2
		PRADC1		GJA1	SLC26A4		HDAC8		FAM177A1
		FAM3A		RGS20	DNAL1		TSTD2		PACS1
		TCTN2		ARRB1	PRMT2		HNRNPA3		SFTA1P
		SUCLA2		COL21A1	POTEF		PHAX		LMCD1
		OSBPL2		NTNG2	FCHSD2		ANGPTL2		FBXO15
		AIP		CDH9	SRRD		CLK4		DPH5
		KDM5D		EEF1AKMT1	LRRC75A_AS1		ARHGEF3		RPS2P32
		SLC25A25		LOC105376064	CLEC2D		SLC5A4		DENND2C
		NEIL1		RYR1	NOL9		SPDYE1		PRR29
		TDRD3		ITGB8	RAMP1		FAM225B		PLPP3
		COX5A		RPL29	CES4A		C2orf42		GBAP1
		TSPAN8		CENPP	RPS17		SLC6A10P		NUTF2
		MEGF6		TMC8	CDH8		TFEB		TCAP
		SAE1		ARHGDIB	CRY2		NHEJ1		ITGB4
		KLF11		AEBP1	SMARCE1		COIL		TCTA
		AK1		TLL1	GIMAP2		SF3B1		HPGDS
		AP1B1		RAPGEF4	FUCA1		LOC100129138		S100A6
		TACC3		S100A13	ACTG1P4		NUDT12		FRAS1
		KCNH4		KLHL35	NUDT21		ESRRB		MMP14
		ERG		LRRN1	LOC644189		DHX8		NAV1
		DAPK1		CAPN12	MCTP1		ACTL6B		DOK4
		CD8B		C2orf80	CLCC1		FBXL17		ARPC5
		LRRC14		TMEM106A	PNO1		LANCL3		ASXL3
		BRICD5		PPP1R17	WDR92		ZNHIT6		SWI5
		TMEM170B		GABRA2	USP37		RAB11B		FUT10
		CSTF2T		TTYH1	YWHAE		LYRM4		CACNG4
		IDH3A		PTCHD1	ST6GALNAC5		ZNF443		MYOM1
		RND1		AQP4	ADGRG6		HHATL		TREM2
		CNOT10		CHRNB1	CYP2J2		PIP5K1C		MRPS25
		ANKZF1		NAA38	CABIN1		DCAF8		CRNKL1
		NDUFA10		PTGES	EXOC5		VCPKMT		JUP
		PTPRT		E2F3	HES1		PAQR4		ISLR2
		TM4SF18		PDLIM3	VKORC1L1		MFAP3L		TMEM59L
		CLP1		GNB2	TRIL		CNTNAP1		CD81
		KIAA1324L		SQOR	GSTM2		CLK2P1		RALGPS2
		BICD2		KCNMB2	HIST2H2AB		JRK		ADGRF5
		ATP8B1		ZFYVE1	COL9A1		SLC26A6		ZFP64
		PKD2		LOC100507351	TEAD3		VPS52		DPH6
		GAS8		LDHA	NOV		COQ10A		TEK
		PRKCA		TRIM71	PRSS3P2		KDM4A		PRKD3
		DNMBP		MLNR	RPP30		CASC15		HSD3B7
		EPM2A		TP53BP1	TNFAIP8L3		FLCN		APAF1
		CAMTA2		COPZ1	LDOC1		SAMD12		LRRTM2
		ZNF48		MDK	EFHB		TMEM143		PKIB
		LINC00963		SMIM10L2A	GPR173		UTP15		ING2
		KCTD1		LINC01547	NOTCH2		MBTPS2		KLF7
		GMEB1		PGRMC1	THSD1		HPN		PABPC1L
		LOC100507642		BLVRB	NKD2		STX6		NFIA
		SGTB		MT1JP	HLA_DMA		KDM1A		x1_Mar
		DPY19L1P1		PARD3B	PARP14		LINC02145		UAP1
		POLR1D		GLI1	EEF1AKMT1		GLE1		C1QTNF3
		TSPAN19		FADS2	SUFU		GOLGA2P7		VBP1
		DPH3		MAPK7	C1orf61		MZF1		PSMD1
		ZNF736		ACP1	FLVCR1		PIAS4		WNT7B
		ZBED9		ALCAM	LOC101927811		ATG2B		HIST1H2BJ
		FAM160B2		ADCY2	PARD3B		DXO		C16orf58
		HOXD1		MMP28	PHF14		MACROD1		DDX20
		PXYLP1		x1_Mar_1	ZNF253		BEAN1		DCTPP1
		ZMYM6		RPL32	PRODH		RIMS4		MOSPD2
		ZNF490		RPL27A	SOX2		USP16		KLRC2
		OSTF1		ABHD17C	UROS		UBAC1		CHPF2
		KLHL24		MAF	ZNF589		DIRAS2		HLA_DRB5
		PFKP		ZCCHC17	ENC1		SBNO2		PPDPF
		MLST8		UHMK1	ACTR3C		SUN2		HIST1H2BF
		DYNLT3		CDC14A	PDGFC		RNFT1		CTBP2
		KCNMA1		MORN3	UBE2R2		CELSR3		RAB31
		FBXL15		PERM1	x2_Mar		LOC100128361		LCMT1
		RERG		STIM1	SGSH		KBTBD4		NYNRIN
		PCID2		EVI2B	PJA1		ZNF821		SNRPD3
		BBOF1		CHMP2A	RASA4CP		TSEN54		FAM241A
		CHST8		AZIN1_AS1	RRAGD		NTNG1		B4GAT1
		ADCY4		MCUR1	FAM155B		CCDC96		PLIN5
		PRUNE2		COL16A1	C1orf53		ZNF192P1		KCNK3
		PPT1		NHP2	UBE2J1		TOP3B		FIBCD1
		GFOD2		SYK	MTMR9LP		ABCA10		CLEC9A
		PURB		EIF6	C9orf16		KCNV2		AKR1C4
		PNISR		PLB1	GSTO2		DBF4		ORMDL2
		BOLA3_AS1		STAB1	POLB		COL11A2		PLD6
		MCM3AP_AS1		LHFPL3	CALN1		APH1A		LCN12
		STK39		GALNT14	ARL4A		MRM1		MT1A
		NOP53		SQLE	MYADM		FAN1		FMO2
		USF2		EMP3	SNHG19		ADGRA2		LYRM2
		KHDC1		HRAS	x11_Sep		STRADB		HSDL2
		MAPK13		AP3M2	FHOD1		SRC		PDGFRL
		ZNF248		PRIM2	LAIR1		ELP6		KCTD21
		FLRT3		STOML1	GPALPP1		FBXL20		SMIM10L2B
		DAPK1_IT1		TPPP3	KIAA1147		DOCK9_AS2		EMC7
		STX6		TUBB4B	LIG3		SPSB3		BRMS1L
		MYT1L		CABYR	LMBRD2		ZNF787		CC2D2B
		H1F0		JMJD1C_AS1	GNAZ		DAB2IP		AKR7A2
		MITF		TLCD2	SLX4IP		SAV1		PLEKHO2
		MRPL12		HECTD2	OPRK1		LOXL2		PPP2R3B
		TAPBP		RMI2	HSD17B14		NUP98		SUFU
		TM9SF2		FLRT1	CYP4Z1		LOC100133331		POLR3GL
		RTEL1		RXYLT1	NUDT18		ZNF442		WDR17
		OTUD6B_AS1		SSC5D	LHX2		SAA2		PAXIP1_AS1
		VPS54		TSPAN4	BCS1L		SLC17A5		ANO3
		DTWD2		MT2A	GLP2R		FAM193B		TLR3
		LINC00680		RAPH1	ATP6V1C1		BVES		MESD
		LZTS3		ADGRB3	ACSM5		BTAF1		CCS
		SMYD4		PPP5D1	UFL1		RPS6KB2		SPRY1
		PPP1R3F		ZNF727	DLEC1		GPR146		ENO1
		RHOT2		SMIM30	VCP		CNTN5		ARHGDIB
		TTC12		IFT27	AMZ2P1		GIN1		NDUFB1
		ZCCHC8		RHBDF2	ZNF286B		OR52K2		RTL8A
		XBP1		ANK3	MTMR3		CDK5RAP1		PLCG2
		HIST1H4A		CA10	MGMT		CADM2		PNRC2
		RNASEH1_AS1		SNTG2	CPSF4		B4GALNT1		TCEAL9
		FSTL4		CAPG	MAMLD1		FANCC		VLDLR
		KIAA1217		COG1	LINC01551		EP300		CELF4
		HSPA12A		VSIG10L	SOX5		NEURL2		LARGE1
		CCDC9		EZR	PIWIL4		EMC3_AS1		BLNK
		PRPF8		CLPB	PRDX4		SIRT5		FAM45BP
		ZNF540		METTL5	PRKRIP1		ITGB1BP2		KLHL12
		ZNF383		DHRS12	ME3		PDE4DIPP1		PLXNA3
		UST		TSPAN18	PPIB		RAD51AP2		COLCA1
		HPS1		TRAF3IP3	MAOB		NPPC		ZZZ3
		ARF5		SIN3A	MRE11		POLR3A		RREB1
		ZNF257		SPACA9	ZNRF2		SLC7A6		TBC1D10C
		PACSIN3		HLA_DOA	CTBP2		TBCC		DUSP23
		FKBP2		GPC4	METTL26		CCNI2		NR4A2
		IGLON5		PTS	CASC4		INO80E		POP4
		TAF1C		MT1X	C1QTNF12		FBXO16		FCGRT
		LANCL3		NMI	IFT27		MVP		COP1
		PHKA2		C1orf228	GLIPR1L2		LOC101928303		C8orf58
		TSEN2		DHCR7	LINC01750		WDR60		LCAT
		NPIPA8		B4GALT2	MT1M		PEX6		GAMT
		GPR61		PIFO	SLC4A4		UNC79		CERS1
		TNKS		HGF	ZNF844		VIPR1		SPATA1
		DESI2		FAM181A	GPR27		ELP1		STOX1
		LAT		LOC105379807	PPP1R8		GUSBP10		SLC39A3
		NKRF		ARHGAP36	PRRC2B		ZSCAN21		DOC2A
		CEBPB		TMEM65	PDE3A		MAMDC4		PRKCG
		BOD1L1		KIF22	FAM184A		QPCTL		GSTM2
		ABCB10		PLAC9P1	CGREF1		SAAL1		FGL2
		LRRC32		ERBB2	ENY2		SON		PTRH2
		PIGL		CLDND2	ANKS1B		PLXNA2		S1PR1
		HUNK		UCHL1	SLC1A3		SMAD7		ADGRG6
		BCL6B		ARHGEF40	BLOC1S1		RBM48		LOC101928111
		CRISPLD1		FARSB	RNF149		RAD51_AS1		CFAP61
		GSTZ1		FCGR2A	PAXIP1_AS1		WSCD2		LOC100506271
		MCRS1		SAMD9L	APOM		NPY2R		GPC5
		MKRN2		SMAD3	AKIRIN1		DEF6		EFNB1
		CEP192		SCIN	CXCL2		INPP5B		HIST1H2BM
		HSPA12B		LAMTOR4	DISP2		ZNF346		METTL9
		KCNIP3		PUSL1	LPCAT1		TNFRSF4		TMEM47
		PRMT9		SSR4P1	CDH20		GOSR1		FAM129A
		IDH3B		CCDC148	KIAA1143		USP4		HSPB11
		TBCC		SPATA24	MED29		FAM19A2		RDH10
		VCPKMT		MNDA	FAM114A1		TMEM250		CCDC103
		SLC25A3		SSC4D	RANBP3L		ANO8		ACSS3
		MYO1E		GRIA1	NPPA		ATN1		AK4
		SCAMP3		NDUFA11	ROMO1		ALKBH8		LRRC2
		AZGP1		MORN5	NISCH		SHPRH		AKR1C3
		ELOVL7		KLRC3	SSBP4		PIK3R4		SLC2A14
		SOX17		STK17A	CCDC77		FASTKD3		SLC29A3
		DGKE		P3H2	ID4		DHRS11		GABARAP
		CAVIN4		GPR6	SLC29A4		TADA2A		NAV2
		MORN1		APOPT1	SF3B6		FAM221A		GPR143
		PNMA5		AGA	PABPC1		DHX57		SLC44A2
		HDAC8		EFEMP1	BCR		PDZD7		CINP
		ACTL6B		NUDT10	ATP1B2		NHLRC4		PLXDC2
		PENK		MRPL37	HIF3A		LINC01578		CALB2
		RASL10B		HMGCS1	HIST1H2BF		SNRNP40		OAZ3
		AAK1		LINC00958	SBF2		CBY1		TLR4
		TRAPPC1		GOLM1	ARID1A		SEC14L1P1		HBZ
		PTPN12		SMAD1	MORN5		AKT1		PTPRZ1
		BLMH		TMEM108	EPHA5_AS1		TSPAN5		RESP18
		VPS11		RCN2	ATP9A		TOR2A		KYNU
		TMEM35A		S100A10	ACP5		SUPV3L1		FIBIN
		IFT172		RXRA	FNDC9		SPRY3		TCTN1
		KBTBD4		CRMP1	LINC01485		MYOT		STOM
		SEMA4C		HSD11B1L	POLR3GL		MRPL45		DGCR6
		LRRTM3		POC1A	TMSB4Y		TMCO6		SF3B3
		PRR22		BAIAP2	EML4		GSPT1		PSMB10
		GGT5		P2RY6	SSPN		ALOX12B		MT1M
		CLEC11A		PLXNC1	RNF5P1		RABL6		NHLRC1
		PMAIP1		RPL41	HIST1H2BE		TARBP2		RSPH1
		CNDP1		FBXL2	SPTSSA		ZNF561		PSMB6
		MPG		NUDT16L1	ICE1		TMEM229A		MAML2
		FGFR2		TNIK	NR2F1		CLMN		COMMD9
		POU3F4		MPEG1	SUMO2		INTS6L		TTPA
		PCDHA11		SRSF12	LINC00674		PNPT1		RIT1
		PDXDC2P_NPIPB14P		DUSP18	CCND3		RNF44		CTH
		PWAR5		PAX6	TMEM120A		ABL2		CPNE2
		APBA2		GNG12	PAMR1		DNAH1		HIST1H2BO
		TPGS2		VPS37B	TAF9B		ANKHD1		LOC105376064
		HNRNPA3		BFSP1	FAM167A_AS1		PCNA		RAE1
		SIKE1		SPARC	TCF7L1		LOC155060		RAB29
		MKKS		APLN	HIST1H2BJ		LOC100506990		ARMCX2
		WASHC4		TAGLN2	IFI30		LOC151174		CENPM
		ABT1		RAB27B	SOGA1		ZMAT3		GSPT2
		MED22		MS4A4A	GNA13		ABCC1		P4HA2
		HMOX2		LAMTOR2	GPR183		HIPK1		PHYHD1
		ZSCAN21		TFEC	FAM86C1		MOGS		SULT1C4
		NHLRC4		ARFGEF3	PALM2		CACNA1I		SEZ6
		SLC7A5P2		ALG1L	ASIC2		PHACTR4		TCF7L1
		CCDC96		ZMAT1	FAM120A		SBK1		SLC2A13
		DLL1		ANKRD19P	RTL8A		C19orf73		BRWD1
		MTIF2		MXRA8	ENO1		GUSBP3		HIST1H2AD
		FBXO40		LIX1	BCCIP		DAPK1		REEP5
		DCAF8		GABRB3	ARHGDIB		CENPBD1P1		DPF1
		TUBG2		SLC4A3	ZFHX4_AS1		ZSCAN26		SGSM2
		TBX2_AS1		HSBP1	RILPL1		KIAA1324L		SF3B6
		PPM1H		KRT14	WDR5		TMF1		ERCC2
		TMEM191A		FAM117A	FAM241A		TFAP2E		HSD17B1
		LRRC20		OXTR	IQCK		OMG		RPS18
		TMEM109		PON2	CHST11		FXYD7		PHF20L1
		RSPH3		FERMT2	CHST1		LDLRAP1		UBE2S
		SH3BGRL2		NWD2	KANK1		MED30		DNAJC1
		LOC389705		CPNE5	FLRT1		NAT9		TMPRSS5
		LNP1		HNRNPC	PRSS2		ABT1		CA5B
		BTN3A3		FAM86B3P	KIAA1328		LCN15		TRIM36
		ZNF655		NKD2	OLFML2B		NUP155		PIGF
		MELTF		ACY3	GLI1		AATBC		CALU
		NSUN4		PUM3	STX2		MCPH1		MIR99AHG
		FAM133DP		SYTL4	TMSB15A		TP73_AS1		ELFN2
		WDR46		DNAH12	SOX9		NUMA1		TMEM170A
		PUM2		KCNG3	HEBP1		DCLRE1C		DEGS1
		ZNF629		SLIRP	ME1		MED12		ITGB7
		MAFF		CTSH	NEXMIF		FBXL6		INTU
		USP19		AQP5	C8orf44		UBTD1		HSPB1
		DIABLO		HHIPL1	MAPK1IP1L		ATCAY		C11orf1
[truncated: 1,601 more rows]

## Sheet: FTLDCorr_FDR_<0.01
Neg_TDPA	Neg_TDPB	Neg_TDPC	Pos_TDPA	Pos_TDPB	Pos_TDPC	Neg_CBD	Neg_Pick	Pos_CBD	Pos_Pick
ST3GAL6	CKMT1B	HAPLN4	RAC3	CHCHD2	SENP8	BHLHE22	SCN1B	LINC01664	FER
SYN3	IDS	P2RX6	C8orf82	TBC1D22A	KCNJ10	PAM	ST3GAL6	KCNQ3	TBC1D22A
TRANK1	UPP1	SLCO4A1	SWAP70	RAD21	PLXNB1	ABL2	RHBDL3	CDYL2	FIGNL1
VAV3	TIFA	EIF5A2	COPG2	GUF1	ADA		SEMA7A	NR1H3	SRBD1
BCL11A	MYBPHL	SCN1A	LINC01664	KIRREL1	IRF9		SHD	BTBD1	LGI1
DIS3L2	ST3GAL6	RET	JAZF1	CNPY2	RAD21		IDS	OPTN	ZNF721
SLC17A6	SNTG1	PVALB	CDYL2	MPST	CNTNAP4		GPAT3	CYB561	C6orf62
RORA	C1RL	HR	HTRA3	STMN1	TM2D1		VAMP1	CDC27	RP2
FAM20A	TTC39C	STAC2	SERPINB9P1	NXT1	NUP50		UPP1	OLFM3	GOLIM4
ELOVL4	BEND6	LRCH1	CDKL5	TCP11L1	CTTNBP2NL		HS3ST1	TCEANC	EIF3D
SEPHS2	XKR6	PCSK1	LTBP1	RPL19	XPO1		MYBPHL	LKAAEAR1	CAMLG
ERICH5	TCTEX1D1	OSBPL3	DDX58	LINC01664	TMEM167A		CKMT1B	TRAM2	LIMS1
FRAT2	SYCP2	CLEC2L	NR1H3	ZCRB1	PTDSS2		CCDC39	DPP10_AS1	SAP130
C15orf59	RAD54B	PLXDC1	ZNF280C	BORCS5	WBP4		GPCPD1	YTHDF2	PDGFA
PPFIA4	NR3C2	ANKRD34C	RAB33B	EPB41L4A_AS1	SHPK		SYCP2	PPP2R3C	RAB10
TDRD6	OSBPL6	LOC100506388	DUSP28	EIF3D	FIGNL1		CPLX1	DUSP3	KANSL1L
KREMEN1	IPW	SPTSSB	ARMCX5	AKIP1	FAM199X		TIFA	LRRTM4	RB1
PTX3	LPCAT4	ANK1	NRCAM	NACA	ODR4		COX7A1	ACAT2	RUBCN
USP28	FNDC5	NEFH	ANKRD12	RPS27A	SEL1L		OSBPL6	TLCD2	RAB39B
LAMA3	DIS3L2	FLT3	DEFB124	SERPINE2	MVB12B		RAD54B	SERPINI2	RAD21
TMTC4	POU6F1	RHBDL3	SLC9A6	GPSM1	TNFSF12		ADCY9	GGN	APP
KRTCAP3	GPR161	PPARGC1A	MYORG	RNF10	WDR3		ATP2B3	NUDT10	EPB41L4A_AS1
ANKRD20A5P	BCL11A	FGF9	BTBD1	PSMB4	PP7080		SLC16A6	JAML	BTN3A1
MBNL2	LOC643406	LGI2	LOC729732	FKBP10	UBR1		C1RL	SLIRP	ETNK1
PTPN2	RFPL2	SCRT1	RTL8A	RPL38	LHFPL2		FAM71E1	KRT14	WDR3
NAALAD2	RORA	SERTAD4	NRN1L	ZBTB37	CHAC2		SCN1A	EPOP	MBNL1
PRR16	DPY19L2P1	KNG1	MDM1	CRLF3	PTGES3		LAG3	B3GALT2	DIEXF
CACNA1A	STXBP5L	RELL2	EFNB1	RAB22A	RPL7L1		DIS3L2	PTRH2	MLLT11
STARD10	SLC38A11	NRG1	TRIP10	PFKFB3	RABGAP1		ASB13	ADCY7	AZIN1
EXOG	ERICH5	SCN1B	USP35	RPL21P44	HIST1H2AH		NFIC	CCDC3	MFNG
PCDH7	PTX3	HCN1	GOLPH3L	THAP6	LOC107984974		DMKN	JMJD1C_AS1	DNAJC24
LOC389834	B4GALT6	SOHLH1	FIP1L1	TPM2	CSNK2A2		ANK1	KRT17	CSF1
CCDC138	USP28	SLC24A2	ACSS3	RPS27	SLC24A1		TTC39C	PKP3	STYX
CARD9	ARHGEF11	FBXO33	ATL1	TOMM7	CRLF3		XKR6	DZIP3	EEA1
ITFG2	LOC100506124	ADAM23	CYB561	RPS14P3	CAMLG		EEPD1	EPHA10	TIGD4
NCOR2	ZADH2	MYH7B	RASSF3	TULP3	RBM34		FRAT1	GRASP	PHF10
LOC100240734	CCDC177	KCTD9	ARHGAP42	ZNF624	IFITM2		URM1	GFER	SWAP70
IP6K2	PRO1804	CHGA	COLEC12	RPL13AP3	CD109		VAV3	TMEM150C	NINL
TRERF1	PLA2R1	ONECUT2	FFAR4	LTBP1	FABP1		SYN3	CHST15	C8orf82
AASDH	KREMEN1	RILP	TRPC5	JAKMIP1	MGRN1		THAP10	NPHS1	ELK3
VCX	TNFRSF25	ADPRHL1	PLXNA3	DDB1	WRN		GUCA2B	RASGRP1	KCTD7
FAM153A	SNHG14	NR3C1	FAM86EP	PBLD	DOLPP1		SNTG1	TMEM65	KCTD6
PPIP5K1	OVGP1	SPAG4	SLITRK1	C4orf48	FBXL18		JDP2	ATP6V1C1	TCP11L1
ULK1	NOM1	FAM216A	LFNG	RNF139	GTF2IP20		AGO1	ADCY2	MYH11
SEMA5B	FAM20A	TOX2	CCDC103	ALG9	IQCH		LPCAT4	CA10	RNF10
FAM133DP	CCSER1	SORL1	GIMAP4	PIR	BEST1		BEND6	STK32C	JAZF1
ABRACL	PCNX2	CCNI	GLB1L	RPS11	DNAJC30		MIR29B2CHG	DUSP2	ZBTB37
STOX2	CACNA1A	KCNS1	x1_Mar	MFNG	SENP5		ALDH1A3	BSPRY	VANGL1
MBL1P	ABRACL	PIF1	SBF1P1	RWDD3	NEK7		CORO6	TUBA4B	UACA
HCG4	SORCS1	DCLK1	CIP2A	EIF3H	TBC1D22A		RTKN2	HGF	PFDN2
ASAH2	SLC35F3	ECM1	KLHL12	ALB	RPL23AP32		KCNAB3	LINC02217	RBM34
IMPA2	GGA2	C16orf52	C19orf12	ELP2	ENOSF1		CADPS2	LYPD8	CDH1
CLCN4	TBC1D30	CABP1	CRYZ	ALG5	BIN1		BCL11A	LDHA	RPL13AP3
CEP192	EPB41L3	MYO15A	PECAM1	ATP13A4	SURF6		SLC16A7	PCDH10	CPSF2
PAM	PTPN2	ZMAT4	SFTA1P	TSG101	MTCH2		MAGI2_AS3	ARPP19	IL2RB
ABCC5	ABCA6	IGFBP2	NDUFB7	RRAGC	WDR45B		SERTAD4_AS1	SLC26A4_AS1	RAB22A
ING1	CLVS2	STARD5	WDR49	IL18BP	RPL38		SCRT1	FDPS	MGME1
KLHL3	ZFP14	BHLHE40	UQCC3	RNF215	MARCKSL1		GLS2	ADRA1B	TSG101
LOC100129917	RGS7	FMN1	BCLAF3	CDKL5	LTBR		ENTPD4	HBM	SERPINE2
ZBTB33	ZFYVE28	GFRA2	STX12	AP3M1	HAUS2		FNDC5	KLK7	TBC1D10A
DDX11	FBXO9	SLC38A1	REEP5	RNF11	FAM184B		LRRC37A4P	VAT1	PNKP
CTCF	SGK494	ARC	KCNMB1	ACP5	PABPC4		PLXNA4	FAR2P1	ZNF14
ZC3H18	NFATC2IP	ABTB1	PPP2R3C	WIPI2	TBXAS1		SLC38A11	GNB4	PML
KRT10	TAS2R14	MIR29B2CHG	YTHDF2	DOPEY1	ZNF793		SPTSSB	HCN4	PDE5A
GNPAT	ZNF273	RIMKLA	WDR34	SMIM15	MSL1		TCTEX1D1	FAM102B	CCNY
DOPEY2	INTS8	KCNA2	NAA38	CRYZL1	RNF38		NOXO1	RASGEF1C	NXT1
NBPF1	EEF2K	KCNAB3	FNDC11	NORAD	CEP72		EPB41		HCG18
PLA2G5	TRERF1	SLC16A7	DPP10_AS1	TST	EMC8		IPW		CYP11A1
PHC2	GSDMB	ESRRG	HRK	RPL35A	FLJ37453		POU6F1		TIPARP
ZNF32	FAM43A	PCP4L1	ARMCX1	SLC9A6	RPS6KA2		RORA		GUF1
ZNF135	PTPN4	GPAT3	TCEANC	SPRYD4	NFE2L2		UBE2QL1		TAOK1
MFAP3L	INSM2	STEAP2	ALK	x2_Sep	OXER1		ICA1		TBPL1
CSKMT	NRN1	NREP	SCG2	BEX3	SH3KBP1		GLCCI1		ELP2
ABL2	CA7	GUCY1A2	CTGF	CLNS1A	SOS2		IFNLR1		SH2B2
TMEM229A	OSBP2	SLC45A4	ENPP1	HADH	CES1		SUGP2		PSMB4
ELP6	NAGPA	NKX1_2	TRMT112	CYB5A	SKP1		LINC01637		SNX18
ULBP2	LRRK2	MIR600HG	SIDT1	COG6	NDUFS5		STS		THAP6
CCDC134	UBE2O	SLC39A14	LKAAEAR1	SIRPA	ATP9B		NIPAL2		TPM2
	TARDBP	ZBBX	MED14OS	CYSLTR1	ANK2		EFR3A		NTAN1
	ADD1	ZNF124	DPF1	LOC101928424	PTPN23		TRANK1		PIR
	MBNL2	CCDC39	LIMS2	NRAS	CYSTM1		ATP2B2		EIF3H
	STK26	ITPR1	CINP	TBL2	UPRT		CDR2L		TULP3
	ETV6	EPN3	TRH	CHST11	RNF217		FASTKD1		DYNLT1
	PRKCA	SERTAD4_AS1	CTC1	DNAH7	KCNQ2		NCOA3		SKP1
	SYNE1	STAT4	LAMC3	RFX4	RIMS1		PLXDC1		NUCB1
	TMEM268	KCNC1	P3H2	C6orf89	INCENP		DND1		C8orf33
	PCDH7	LINC00473	NTNG2	HTRA3	FAM102A		L2HGDH		SMIM15
	GNPDA2	LINC01637	SMIM10	RGS9	TRIM69		FRAT2		EGR4
	ZNF223	CCSER1	UBE2Z	CDKN1A	EIF4EBP2		SLC25A37		ALB
	WFDC2	RHOBTB2	EPOP	YBX3	DVL1		SPAG4		FAM174A
	CPNE9	INTS4P1	ITGB4	CDH1	TOP1MT		DPY19L2P1		RIBC1
	STIM2	NKX6_3	ADRA2C	SELENOK	TPP1		ERICH5		LTBP1
	NCK2	SHD	SNTG2	NR1H3	MUC6		TRPC3		CIR1
	PPM1H	SYT2	ANGPTL6	MRPL20	AP2A2		GPR161		ZNF624
	CTIF	LRRC38	GRASP	BTBD1	DNAJB11		NR3C2		SEC22B
	KIAA0141	ZNF385D	B3GALT2	SLC4A11	PCNX1		ZADH2		DDR2
	RAD52	NT5M	RBM12	FBLN1	OLMALINC		FGF9		LSAMP
	SLC9A1	CORO6	FLRT1	ULK2	EGLN3		LINC00599		NCSTN
	CALCOCO1	GRIN2A	EMP3	IFI44	TATDN3		CCDC177		RPL23
	SRRM4	EFNA5	DENND6B	GALNT2	EXOSC3		PLCB1		ZNF18
	LOC100294145	THAP10	NRAP	SINHCAF	TBC1D10A		KLF9		RWDD3
	PPIP5K1	FBLN7	ID4	HEPACAM	CMTR2		CDS1		SLC41A2
	THSD4	P2RX6P	RTL8C	PUM1	SET		MIR600HG		ULK2
	NNMT	MPP1	PNMA8A	B4GALT1	VANGL1		RFPL2		PYGO2
	P3H3	TRMT9B	LAMTOR4	RPL23	ABLIM3		CCNO		TCEA1
	FAM13A	GPR158	NFATC1	TBC1D13	TMEM231		EMX1		x2_Sep
	ZNF230	ANKRD29	ANG	STT3B	SNORD22		LOC100506124		KRTAP6_3
	ERCC4	HACL1	SNTB1	TMEM209	SPG11		ANKRD29		ZNRF3
	FGF14	PRMT7	PDS5A	CDC16	GNS		EYA4		ACTG2
	PDP2	CACNA2D2	DHCR7	PFDN5	GRAMD4		MTUS2		RAB18
	TCERG1	KCNA1	CDC14A	MDM1	RTL6		FAM20A		PUS3
	ALS2	ATP1B1	FMO2	ANKRD12	CCDC170		USP28		BMPR1B
	IGLL1	OPN3	MXRA8	SRP14	UNC93B1		TMEM86B		DDB1
	FAM153A	PLEKHH3	TLCD2	CYP2J2	RABL3		ELOVL4		ALG5
	SLC26A10	MOB2	CD151	PDK4	JUND		KREMEN1		BTBD9
	CEP192	FNDC4	SMIM10L2A	SWAP70	CDH1		ZMAT4		ECEL1
	MFSD9	STAU2	PDZRN4	SCD5	CTDSP1		RNF157		USF3
	AKAIN1	LYPD5	ISLR2	C19orf53	SPCS3		HTR1F		URB1_AS1
	MYBBP1A	KLF9	METTL9	RGS12	PI4K2B		LYSMD4		SELENOK
	ALKBH1	ASGR1	CCDC158	ATP9A	STX18		BRINP1		ACTA2
	NDUFA10	ZYX	CNTNAP3	FUCA2	KDELR2		ARHGEF11		LOC441204
	CAMK2B	SKIDA1	MPP6	MRPL3	MGEA5		ATP4A		LINC01881
	DTWD2	EPHB6	KRT14	FRG1	FAM20B		NKX6_3		SLC30A1
	FAM106A	PHLDB2	SLC26A11	CALR	VRK1		DCUN1D2		CLNS1A
	USP9Y	NOVA1	ZFYVE1	SLC22A4	NMB		LOC643406		PSMA7
	MRPS11	CMYA5	TMEM208	GSTP1	ZFHX4		KCNT1		NPM1
	DDX11	RAB37	TLDC1	ZNF205_AS1	ANKIB1		TMTC4		P4HA1
	PINX1	POU6F1	NUDT10	ZNF649	FAM122B		DEFB131A		OCRL
	CCR10	ANKH	TBCB	RPS19	LONP2		LRRC4		TWISTNB
	VIPR2	RNF157	NPY5R	MT3	CILP2		SMIM3		RPS14P3
	KLHL8	CHML	SERPINI2	RYBP	RNF139		CDH7		ZDHHC23
	EPB41L5	MADCAM1	ANXA1	MORN2	EGR4		MGARP		CLINT1
	DOPEY2	HECA	PIFO	FOXO1	CGB1		GRIN2A		ABLIM3
	AARD	PRKCB	FXYD6	COLEC12	FAM9B		ST8SIA1		CDYL2
	NCDN	TIAM2	UCHL1	SEC14L2	ZNF841		DHX35		FNDC3A
	SPTBN4	ZNF365	CYTL1	RPL31P11	MRPL30		PLA2R1		KRT19
	ATF6B	GPR161	MYBPC2	XRCC4	MAGT1		TBC1D4		RNF11
	DUSP4	ZNF630	GEM	CRSP8P	FKBP10		FAM216A		HEPACAM
	FRMPD4	XKR6	NAT6	MFAP4	DAP3		ABCA6		SPRYD4
	GNB5	RTKN2	VKORC1L1	ETFDH	HNRNPH2		ANKS6		SLC7A10
	ZBTB33	MCF2L_AS1	MORN3	HIST1H2AG	THNSL1		PLEKHM2		GTPBP4
	FAM3C	MYC	SLIRP	COMMD6	SDE2		PDIA5		SAMD8
	PHC2	SPTBN5	ARPC3	ZNF280C	JARID2_AS1		IL1RAP		PJA1
	IMPA1P1	DENND1B	RBM8A	RAB33B	BEND3		SYNDIG1		UBE2E2
	NRIP3	CDS1	CIB2	DUSP28	VPS26B		KBTBD12		DARS
	MSANTD2	CTSZ	YBX2	SLC3A2	FBLN1		B4GALT6		PBLD
	ARHGEF3	SLC47A1	JAML	TLE6	SCO1		KCNB1		C19orf53
	E2F6	DCUN1D2	TPST1	C1GALT1	CCNY		LOC101928087		IPO8
	ATG2B	TIGD3	MZT2B	RPS4X	SFXN5		CDK14		SNX13
	CDR2	ST8SIA1	AP3M2	COL1A2	CARF		IDI2_AS1		LRP4
	VWA5B2	PLCB4	ASMTL	KXD1	GFRA4		TAF4B		TOPBP1
	DOCK9_AS2	TMEM81	FAM129B	TAF1A	SRSF6		STARD5		YBX3
	PLCL2	GNAS	NELFE	SLC26A2	CORO1C		COL5A1		SUGCT
		MROH5	PRIM2	ZMAT2	RPS8		INTS4P1		CUL4A
		KCNQ5	GGN	FADS1	DNAJC24		PCNT		FUBP1
		SEMA7A	LOC100288911	STRAP	CASKIN2		TDRD1		CEP70
		KCNH6	FAM229B	WASHC3	PRAM1		TMEM132E		ME2
		GLS2	MS4A7	MMP16	IFNGR1		TNFRSF25		NALT1
		LUZP1	YJEFN3	OPTN	RND3		STXBP5L		CRYZL1
		PNKD	MND1	PSMD9	ZNF816		PRO1804		TMEM87B
		CACNA2D3	TBXA2R	PPP1R1B	SPATA5L1		RPGR		VPS26B
		ARHGAP9	LOC101927318	SERP1	WASF2		ZYX		BEX3
		STRBP	MIF	TP53BP2	ALB		IRS1		GAREM2
		IDS	KRT17	TMEM164	ZNF826P		RORB		RFX4
		ELMO3	RASL11B	NACC1	HINT3		SLC4A9		UBXN2B
		ASB13	RARS	RPS20	SLC7A6OS		SNHG14		RIN3
		DEFB131A	GPNMB	SHISA5	YIF1A		CACNA1A		CRLF3
		ALDH1A3	PEX19	PRDM16	GALC		TTC39B		UGT2B10
		PCP4	MRPL37	SFRP1	TNNC1		SORCS1		ZNF461
		TESPA1	HSD11B1L	CSGALNACT1	GRIK5		ROCK2		BMP7
		FAM78A	SLC26A4	TCEANC	FOXK2		MICU3		FBLN1
		DIRAS1	CHST15	UBE2N	SYT7		PCNX2		DENND1A
		CRYBA2	FBXL2	DDX58	XK		SYNE4		RBM43
		SLC19A2	MMAA	CELF6	PDLIM4		EPB41L3		SYCE3
		HES6	HPCAL1	TMEM179B	ETFDH		PPP3CA		RGS9
		EPHB2	TTPAL	GBP3	LPIN1		SRA1		MAPKAPK5_AS1
		MAP3K13	SOX5	RNF149	MGC70870		ATP8B2		ATP13A4
		OSBPL6	SLC27A5	ERICH2	ZC3H15		FBXO32		NME3
		MTCL1	CRIP2	LRRTM2	SPRYD4		RASD2		NRAS
		CITED2	GFER	SUCLG2	ABI3		FLJ42627		DLG2
		CKMT1B	MYH15	PIGP	USP51		KIF5A		IFI44
		MAST4	TM7SF2	EDA	SH3YL1		FBXO9		TBCD
		MTFP1	PEX10	LOC101928659	NAT10		EIF2A		HADH
		GABRD	TMEM120A	ENY2	STARD7		DUS1L		PIGP
		SDSL	CLPB	RPS26	ABRAXAS2		OVGP1		ZNF816
		UBE2QL1	PRMT2	TMEM51	IL18BP		LINC00889		TMEM209
		PTPRD_AS1	STYK1	MYO10	SAP130		SGIP1		ETFDH
		C1RL	TRPV2	ABHD4	TCEA1		NDRG3		EPHX2
		STRN	NPHS1	ARMCX5	GPR75		PRIM1		COG6
		KCNJ3	MANF	SLC2A14	STRIP2		RPS6KA3		C12orf76
		LURAP1L	CCT5	C1orf54	TOMM7		LRRC49		YWHAB
		MDH1	B3GNT2	BCS1L	DNAJC6		STARD10		FLVCR1
		CELF2	HRASLS	SLITRK1	SRP72		C19orf25		FOXO1
		EFR3A	CD38	RPL10A	ZMIZ2		PLCXD1		B4GALT3
		IRS1	DUSP2	RAD17	ZNF730		GAS2		NIPSNAP1
		EXTL2	MFSD12	CTDSP1	VASH1		NRN1		ARHGAP12
		ZBTB16	ASL	KIAA0825	PPP2R5C		RGS7		MFAP4
		SRA1	PTRH1	NOS1	TMBIM6		FAM78B		SLC8A3
		FGF18	ZNF350	STARD3NL	THRB		LDB2		DCAF5
		ACVR1C	ACOX3	FAM114A1	AMER2		NOM1		CDKL5
		NR3C2	TTN	PARP1	RPL37A		PTX3		TBC1D13
		CAMKK2	ME3	SNRPC	MBD4		KCNK12		PPP1R3G
		SRXN1	TMEM53	DLEC1	ASAH1		TRERF1		MORN2
		GSTT1	SNCA	ARHGAP42	PRR14L		TTC21B		RPS4X
		PFKFB2	FOXN3_AS1	S100A4	C1QL2		CIT		LAMB2
		NAT8L	DNAJC2	SMIM10L2B	KLF16		MIR4697HG		CYSLTR1
		KCNS3	FAM120AOS	CSTB	TAOK1		OIP5_AS1		RPL10A
		ESRRA	LYPD8	SOBP	WASF1		LOC220729		TRIL
		ST8SIA5	KCNMB4	BRI3	MED19		MIAT		PPP2R5A
		CORO2A	KCNMB2	CYP4V2	RNF2		ZFP14		C6orf89
		NUDT22	ZFP69	WRB	CCDC88C		RSPO2		S100A4
		SHROOM2	SPATA24	FAM110B	GOLGA3		LOC729737		LIMA1
		ELAVL4	TMEM150C	RPL39	HS2ST1		RELT		SIRPA
		VAMP1	TUBB4B	JMJD7	SZRD1		CEP152		TBL2
		PELI3	CA10	MALL	EIF2AK4		ABRACL		LDOC1
		RAD54B	ANGPT1	FCGR3A	KCMF1		ZFYVE28		RNF215
		GPCPD1	SLC19A1	DAD1	MGC16275		CLEC16A		DNAH7
		HS3ST5	C19orf70	ATP5IF1	CDV3		ST3GAL6_AS1		BRI3
		SLC16A6	LINC01094	RMDN1	FAM118B		RBBP4		CYP2J2
		PDE4A	ISYNA1	ELF4	PRR12		LY6D		PRDM16
		FBXO32	HTR7P1	CXCL2	HNRNPLL		PRR16		PSMA6
		KLF12	SPRN	GJB6	AGFG2		EEF2K		TMTC3
		DCLRE1A	SPINT2	PPARA	SAMD8		KALRN		BTBD1
		PLAGL1	B3GALT6	KLRG1	DTX3L		TRNP1		SEC14L2
		CPLX1	GMIP	KLF7	PSKH1		RSRC1		TAF1A
		GLIPR1	COG5	KIAA1147	ZNF649		TRIM44		MARK1
		URM1	ACOT8	RNF135	SORCS3		SPNS2		DENR
		TBC1D4	STK32C	GLG1	CRYZL1		PPFIA4		TMEM86A
		PDS5B	ADCY7	NRN1L	x3_Sep		SLC35F3		MAP7D3
		TTC39A	NKD2	KCTD21	TTC1		TMEM229B		COMMD6
		ACAN	GSS	SLITRK6	PPP1R37		FSTL1		FUCA2
		KIAA1107	E2F3	WDR34	PEAK1		LOC728743		BCKDHB
		NTN4	CREM	ACSS3	RPS15A		PPP1R16B		GUCY1B1
		DHX35	HGF	BDH2	DHODH		METTL24		COPG2
		GK	SPICE1	PARP14	ZNF688		OSBP2		GSTP1
		PPTC7	ADCY2	NDUFS6	TMED10P1		ZNF362		KXD1
		MAPK10	SFTPD	RTRAF	TULP3		DNAJC5G		RPS20
		ZFPM2	SVOP	RTL8A	RIDA		AMMECR1		RYBP
		UPP1	RTN4RL2	CHST14	EEF1B2		RBFOX1		CTDSP1
		ARL4C	MYADM	LINC01176	ARIH2OS		SGK494		MAPRE2
		KCNC3	ME1	EFNB1	NICN1		TAS2R14		SERINC1
		LINC00515	LRRN2	NPL	SUGT1P3		TBC1D16		EXOC5
		SLC5A6	HES4	UTP11	TTC23		ITM2A		DYNC2LI1
		TCTEX1D1	JMJD1C_AS1	ASB5	FAM133A		SLC5A6		RNF5P1
		SPHK2	THBD	PHLDB3	MYBPH		GPATCH8		RAB8B
		FZD6	MARCO	SCG2	TSPYL2		TCOF1		FAM228B
		VAPA	MPV17L2	HSPA13	MRPL20		WFDC2		SFRP1
		MAP3K6	LINC00958	LOC101927811	ARMCX5		RTN4		SSR2
		POU6F2	FAM86C1	SBF1P1	RPL35A		TCF7L2		RPL8
		OGDHL	GXYLT2	DUSP23	RPS14P3		MIR124_2HG		NORAD
		TPTE2P6	SUB1	KANK1	FCER1G		CAMK1D		PLEKHA7
		COQ3	DNALI1	CENPM	LCLAT1		SNHG1		PHACTR3
		BICDL2	DZIP3	IL17D	GDF11		TMEM268		P2RY1
		LINC01137	ACTR1A	GRN	FTO		MCTS1		ZNF205_AS1
		WDYHV1	RAPH1	AHCY	DARS		PSMD6		DUSP28
		ATP4A	DYNLL1	x11_Sep	RAB39B		LIN28B		CRSP8P
		RAMP3	PERM1	REEP5	TRIM8		SRPK1		SIDT2
		STS	AEBP1	PECAM1	HTRA3		CHRD		ATP5IF1
		TIFA	MDGA1	ING2	PIR		NEXN		OPTN
		PART1	TIMM13	ZNF764	RPS11		STAG3L4		FAM120A
		DEXI	PCDH10	USP9X	DNAH7		LIN9		MMP16
		SLC35A4	ATP6V1C1	RPL24	APMAP		TRMT9B		MAP4
		MMP15	FZR1	RPAP3	PIK3AP1		PIP5KL1		XRCC4
		MOGAT1	NPY	PRKD3	INPP5K		TRMT2B		AK3
		CAMTA1	WDR54	FBLN5	RNF11		SLC12A5		CDC16
		INA	CYB5R1	HSDL2	MNT		MKNK2		NRN1L
		LOC100506124	CCDC167	CHPF2	SLC30A9		QRFPR		ZNF649
		TRPC3	CASP1	B3GAT2	HCG18		INTS8		GTF3C6
		ZBTB21	KRT86	C16orf89	NECAP1		SETD7		KLRC1
		CACNG2	COMTD1	LOC101930085	LIMCH1		DRP2		PLA2G12A
		PREP	IGF1	NENF	DDB1		NFATC2IP		CHPT1
		BCAT1	ARPC2	CCEPR	SIRPG		ARSG		STX7
		SGIP1	PPP1R17	RPS10	EXOC1		PTPN4		PUF60
		LAPTM4B	GGCT	NPC2	PRR36		FAM110A		POLH
		TFAM	ARPP19	MBNL3	TNKS1BP1		CDADC1		AP3M1
		HAGHL	TIMM10	C1orf226	SATL1		PIGL		AIG1
		ARL5B	EMG1	PAXIP1_AS1	URB1_AS1		COL6A1		NAA35
		JDP2	VPS37D	CA5B	SYT11		DCBLD2		IFNAR1
		CAMK2G	DDX10	CREB3	STX17		TRMT61B		RNF139
		NXPH3	SIL1	FAM177A1	LMF1		KCNS2		CSGALNACT1
		CHRD	LDHA	PAOX	HTATSF1		GGA2		COL1A2
		TTC39B	ADAMTS19	BLOC1S1	BCKDHB		NFIX		RRAGC
		IFNLR1	RASGRP1	CCDC103	PEX2		GTF3C3		HTRA3
		FNDC5	PCDH17	PCBD2	MAN1B1		GSDMB		GATM
		RBMS1	PRAF2	ZNF45	SIMC1		XKR9		NECAP2
		MAFB	CCNH	DDX49	EEF1AKMT3		RNLS		CDKN1A
		SUSD5	RIPK2	UBR7	KLC1		RMND5A		SPTBN1
		DMKN	KLK7	MRPS25	OGT		IDE		ERLIN2
		LGI3	PMVK	ASIC2	XIAP		TRIM7		MDM1
		PRSS16	PSORS1C1	MT1M	HENMT1		BRSK2		GALNT2
		AVPI1	NPY1R	YTHDF2	WIPI2		FES		FAM122C
		PCGF1	SLC26A4_AS1	DRAM1	FOXG1		GPLD1		TCTEX1D2
		AFAP1L1	FDPS	NAGA	FGD4		HMCES		CCND3
		ADAM22	TMEM196	MRAS	PUM1		PRMT7		PSMD9
		TRPM2	ADAMTS9	MBOAT2	XPO7		SIRT4		SSBP4
		IER2	OPRM1	SNRPD3	RAB22A		MINDY3		SUCLG2
		KALRN	DYRK3	HIST2H2AC	LARS2		PRC1		DOPEY1
		MKX	OPRK1	OSBPL8	PTPRS		ARHGAP39		SLC27A6
		LTB	ADRA1B	MOSPD2	NDUFA3		DPY19L2P2		NRCAM
		THEMIS2	CLTCL1	SEM1	NCAPG2		CA7		SEC61G
		NUAK1	HBQ1	RPL31	UBXN2B		GOT2		OGG1
		x6_Mar	TM2D3	FKRP	ZBTB37		INSM2		LCLAT1
		PPM1A	SDK2	FDFT1	RBM43		P3H3		WIZ
		EMB	LINC00484	TXNRD3	HIBCH		STK26		LOC101928659
		CD99L2	LINC00937	KIF2A	IPO8		WDR33		LRP10
		PLPP7	TGFBI	SLC2A13	SNHG16		MYOZ3		MLEC
		SLC39A13	FAR2P2	STXBP4	PLEKHA7		NAGPA		SOX2
		ZNF487	LDHD	GABARAP	C2orf74		TMEM38A		RBFA
		ATP1A4	PCED1B	ZFHX3	ACTR3		MICAL2		PSMA2
		NEFL	CBLN1	HSD3B7	AGAP3		CAMTA1		NPL
		SNAP25	BYSL	MIF_AS1	RUBCN		STXBP1		TP53BP2
		IFFO1	TOM1L1	PCOTH	CBX1		ADD1		BCAS2
		ETV6	NSFL1C	EMC7	MPZL1		PJVK		KPNA2
		CCDC184	VWCE	PRNP	HGSNAT		MBNL2		TAL2
		PSMD12	TINCR	CD81	RPS20		C9orf3		PROS1
		ZNF284	NLE1	C19orf12	TMEM167B		HECW1		DCLRE1B
		STAG3L4	HBM	HCLS1	SHTN1		CPNE9		C11orf65
		MRPS30	CD63	KLF10	TCF12		CCNB1IP1		CFAP97
		EGR1	SKAP2	PPIB	NQO1		NAALAD2		SLC15A2
		NIPAL2	KLF6	TMEM170A	MAPKAP1		FGF14		RPL31
		NCEH1	FAM110C	SLC2A5	TRIM15		CNOT6L		USP46_AS1
		RFPL2	SEZ6L	FIP1L1	TRA2A		EML6		RNF135
		RPP25	GPR68	STX12	RBM42		NR2C1		CYB561
		ATG4D	CDH10	C8orf58	C2		ETV6		CHST11
		PCDHB10	WTIP	TECPR2	LINC00982		FAM43A		SRP14
		CDKL1	ENOX1	DPF1	KLHL5		FAM155A		RAB3GAP1
		TC2N	NR4A3	PAXBP1_AS1	METTL7A		MTDH		FAM181B
		METTL24	BSPRY	TMEM128	CSNK1D		DCPS		C1orf52
		BTBD11	SLC35F2	CARHSP1	ME2		FGF17		RAB13
		MYADML2	TUBB6	TMEM220	RAB10		TDRD6		TCEANC
		TGM1	IFT22	MRPL55	ZNF480		GNRH1		ZMYM1
		FAM43A	SYT10	GNAZ	GPR179		ZNF273		PUM1
		ARMC8	ARHGDIG	DNAJA1	FAM162A		PTPN2		DDX58
		TCF7L2	SLN	COLCA1	NEUROD2		TARDBP		AASS
		UBXN10	PRSS23	ATF6	ATG12		CCL27		BLCAP
		ERRFI1	PCSK5	POLR3GL	IBA57		GTF2H2B		UBE2Q1
		STK26	EGFEM1P	JUP	NID2		STAT4		PIANP
		MAP9	VAT1	ZFAND3	STX7		FAM49B		CXCL2
		ZFHX2	SYT4	PPP2R3C	LRP11		PARM1		FADS1
		ATXN1	KCNA3	KLHL12	SLC16A11		EMILIN3		BCS1L
		HTR1F	MCUB	ARMCX2	MCPH1_AS1		LRRK2		MRPL3
		LAG3	NTSR1	RPS2P32	NMNAT1		RRM2B		PLP2
		EEPD1	C5orf49	ZZZ3	SEC22B		ANKRD33B		GALNT10
		C12orf54	C2CD4C	RTL8C	ZNF808		TUBD1		SPIN4
		NT5DC1	FAR2P1	IDNK	HIGD2B		COL7A1		LINC00158
		CPEB3	TCEA3	MTA3	TAPT1_AS1		SCLT1		WDR48
		HNRNPUL2	KLHDC8B	PPP1R18	RNF215		FAM133DP		ZG16B
		SCAI	BCKDK	ALK	PVT1		TMEM145		RPS15
		FER1L4	EDN1	PTN	ACBD7		SMPX		HERC4
		EIF5	SLC7A4	RPL37	GET4		FAM84A		TMEM164
		SLC25A12	WFDC1	WWC1	OS9		KCNH1		ZMAT2
		CCER2	TUNAR	NDUFB7	RNF10		GRAMD1B		PIGV
		GLCCI1	HCN4	MT1A	SNHG5		MALAT1		FAM111A
		SLC25A15	AMIGO2	CRIM1	TTYH3		FADS6		GRN
		CAST	PPEF1	SLC44A2	IFT81		TOB1_AS1		ATP5MF
		LPCAT4	RBP4	PAPLN	SEC61G		SYNE1		FHOD3
		PLCB1	PCBD1	MCTP1	FAM161B		TBC1D30		SOBP
		DCBLD2	NUDT14	CHDH	ZNF613		ARHGEF18		AXL
		TNNC2	BAIAP3	DENND6B	PPFIA2		CYB5R4		AGPAT1
		LINC01102	SST	KLRC2	NACA		SRRM4		MTHFD1
		RBBP4	LMO3	RSU1	SRI		SMCO4		SLC3A2
		NAP1L1	GNB4	SLC16A5	ADD3		CCSER1		DAB2
		TSPAN9	FAM102B	LFNG	FAM71F2		UBAP1L		HSDL1
		MAD1L1	CD6	LOC390705	ZNF710_AS1		TFB2M		RPL39
		AR	RASGEF1C	WDR49	SYN1		H1F0		ATP9A
		OSBPL5	KCNA5	RAB34	CFL1P1		HSBP1L1		GOLPH3L
		EPB41		RPL27	CCDC102A		JADE1		MRPL20
		PIM1		UBE2S	MORN2		MASP2		CCDC28A
		SLC29A1		FAU	PTGER4P2_CDK2AP2P2		ZNF385B		MSN
		IMPAD1		SAR1A	DIMT1		GLRB		PIAS3
		TUBGCP5		ISLR2	PITHD1		RAD52		WDR34
		PIP4P2		ENPP1	ARF1		FAM13A		TRUB1
		ARID2		TMPRSS5	LRP10		ITPK1		PAOX
		NEFM		PLEKHO2	DIS3L		ARMT1		ACBD6
		SYNDIG1		PSMB10	TLCD1		SLITRK3		C11orf71
		SIPA1L2		LINC01480	SLC5A12		DENND4B		TMEM51
		TBC1D1		NRAP	DBN1		SZT2		PECAM1
		ATRNL1		UBE2A	UBTF		UBE2O		NACC1
		MCF2L		KCNMB1	OPTN		MAP3K13		FCGR3A
		UCHL5		LOC101928111	RPL26L1		CARD9		CCT8
		EIF4E2		ADGRG6	CNOT4		LEAP2		SNRPC
		BEND6		DCN	GUF1		LOC389834		NENF
		PCDH12		MLC1	SINHCAF		LZTS3		UBE2B
		C6orf106		TMEM258	EMC7		ARNTL		WBP11
		SERPINB9		NSMCE1	MCMBP		LY6G5B		RPL27
		ARG2		PLEKHA4	C2CD6		KCNJ14		PRDX1
		NCK2		RNF157_AS1	ZNF710		CACNG7		WASHC3
		OSBPL1A		PIGF	TOPBP1		NR1D2		TMEM233
		SYCP2		DNAL1	ATXN1L		LINC02210		VPS37C
		SPSB1		ARHGAP5_AS1	EDA		ERCC4		LY96
		ZBTB34		FBL	x2_Sep		MLXIP		FAT1
		ATP1A1		RPL35	AFF4		NPIPA8		NWD1
		C3orf18		CTGF	HOPX		IP6K2		ELOVL2
		VILL		KCNK2	FBXL16		KDF1		C14orf37
		LY6D		C2orf69	SNAI3_AS1		EHMT1		EDA
		RPH3A		FAM45BP	IKZF4		ZNF385A		SMAD9
		KIAA1614		CACUL1	MAPK8IP1P2		RYR2		DENND2A
		SLC20A2		SOX9	KPNB1		PRKCA		LOC101928370
		KCNJ11		PPDPF	RPS27		CCDC57		STT3B
		RASSF5		C3orf14	MIR7515HG		RTEL1		ARMCX5
		ZADH2		RILPL1	TMED5		ELAVL4		TRAPPC6B
		MAGEL2		SF3B6	BMPR1B		RGS6		DDIT4L
		FMR1		TMEM42	GUCY1B1		CCDC47		C19orf38
		CCL27		FTL	LILRP2		CCDC138		CARHSP1
		CLMP		NR4A2	M6PR		TMEM223		RTRAF
		OIP5_AS1		TPTE2P3	TMEM218		CTIF		B4GALT1
		NAGPA		HSD17B10	OTUD6B		CPSF1		DLEC1
		APOL2		IFI16	RAB3D		PCDH7		SLC4A11
		OR2L3		ITGAM	TMEM35B		PKNOX2		UBR7
		SCN8A		ROMO1	MFSD14A		LOC652276		ERICH2
		FAM49B		CCL2	ABHD2		SLC9A1		SERF2
		MRPL16		FAM129A	PSTK		NCK2		TMEM179B
		SLC26A10		CBFB	ZNF205_AS1		PDP2		PRICKLE2
		C17orf75		UQCC3	CHST14		TMEM161B_AS1		MTMR9LP
		CDR2L		DEGS1	SYT9		LOC100294145		ANKRD12
		ARHGEF16		GGN	PLA2G12A		DGKI		COLEC12
		CDC42EP3		HMGB3	RPL31		GABRG2		NDUFB6
		GLRX2		LINC00467	RPL36A		C6orf47		GRK6
		GPR108		ITGAX	SMOC1		PKD1		MPZL1
		ANO5		HIST1H2BJ	MSN		TCERG1		SLC22A4
		CFL2		MYL6	LRFN1		SOCS5		CDC27
		SLC25A5		SLC44A3	CCDC86		VCX2		RANBP3L
		CNNM1		HLA_DRB5	PIP4K2B		ZNF250		C1orf54
		EPHX4		GIMAP2	REST		PPIP5K1		PTDSS1
		TEX29		PPP2R3B	ZNF600		REEP2		ENY2
		PRH2		PDLIM5	SMOX		IGLL3P		JMJD7
		HIVEP2		TBC1D10C	BEST4		GNPDA2		PGGHG
		FASTKD5		OLFML2B	PBLD		CAPN15		RPAIN
		DCP1A		ARFGAP3	HYOU1		MCF2L2		SLC1A3
		ADAMTS5		CTC1	TOMM34		CALCOCO1		HMGCL
		GLRB		IQCK	EFCAB11		CEP85L		SOS1
		TRIM37		TMEM185B	NRL		KCNH4		SHISA5
		ATP5F1B		SSBP1	CLPSL1		PRAG1		DAD1
		USP45		GAMT	MRVI1		GHRLOS		CRELD2
		RTN2		TBCA	PSMD9		NCOR2		AP5S1
		MAT2B		LIMS2	ELP4		KIAA0141		SLC9A6
		FLJ23867		HPGDS	CABLES1		RBFOX3		EPS8
		GABRA1		TSPAN6	HIST1H2BG		IPCEF1		RAD17
		TPBG		TLR4	PTPN13		ZNF223		CSTB
		IQSEC1		TPM3P9	LOC730183		CROCCP2		REC8
		CNST		GADD45GIP1	SGCD		YTHDC1		CALD1
		PPP1CB		C1QTNF12	RPL27		GNL1		CHST14
		ELL2		FAM189A2	CA5B		ATP2B1		FXYD1
		ABCG4		SOX9_AS1	EBAG9		NNMT		LYPLAL1
		PARD6B		MRPL44	TRMT5		STIM2		CH17_340M24_3
		PCDHB16		TRPS1	STYXL1		WDR90		DNAJA4
		IPW		CMTM3	MAP6		OSGEPL1		PLPBP
		CD274		ITGB2	KCTD7		RMC1		TMSB4Y
		DNAJC4		RABAC1	SFRP2		UVRAG		WRB
		TCHH		NECTIN2	EFNB1		KYAT1		HSPA6
		KCNB1		HIST1H2AD	GPSM1		RWDD2B		DDX49
		TTLL11		ETFB	ZNF486		BRSK1		NOS1
		CACNB4		SSTR2	SFPQ		SLC22A23		WDR7
		DENND5B		TRIB1	TPTEP1		MIR9_3HG		MEX3A
		MRGBP		TRMT112	NCF1C		FAM153A		VCAN
		ESYT1		ATP5ME	TK2		SV2A		GNAQ
		NCALD		CSE1L	LAPTM4A		ITPKC		FAM114A1
		MGST2		NUS1	SLC7A10		CBX7		LACTB
		CLN6		ANG	B4GAT1		MPZL3		UBE2L5
		HCN2		MYL6B	SLC22A4		RNF165		SLITRK6
		THEM6		TMEM54	XRCC4		ZNF786		HEPH
		SEC14L5		FBXO2	CLINT1		RAB24		AHCY
		SLC38A2		TP53TG1	ZHX2		TSHZ1		MYRFL
		TBCE		ABHD1	DNAJC13		MYBBP1A		SERP1
		ABCC8		SERPINB8	NT5E		HIST1H1D		GSTO2
		TPST2		MMAB	TERF1		SEMA5B		PARP14
		SLC38A11		TMEM181	AP1S1		CDKN2C		TRAF3IP2
		LYSMD4		AHNAK	EPHX2		FMN2		GBP3
		HAR1A		SNAP29	PFDN5		ZSCAN9		PARP1
		FDX1		GPM6B	RPS4X		ARHGEF10L		CETN3
		NAP1L2		YAP1	RPS27A		INPP5F		SLC25A1
		TUBD1		PSME2	GDAP1		SPOCD1		LINC01176
		CA7		SH3GLB1	BTBD17		AHI1		SLC12A4
		SDHAF2		INTS4	TSG101		IGLL1		LINC01551
		MAGI2_AS3		PTCH1	TBCD		DOT1L		BDH2
		ZNF165		ARMCX1	RFC5		ING1		COMT
		SMCO4		EFHB	EXD2		KDM7A		C1GALT1
		AKAP12		SLC39A4	ZSWIM9		RSAD1		FAM187A
		HERPUD1		PTBP2	MPDZ		TCHP		SNRPB2
		MRGPRF		ACOX2	HEY1		TAS2R10		APH1B
		FGF14		LOC101927752	ZFR2		TAF1C		PNPLA4
		MRPL39		PELI1	GTF3C6		ANKRD20A9P		PSAT1
		FAM162B		RHOC	TNFRSF10B		NUB1		FKRP
		ENPP5		ANXA1	PPP1R2		MFSD9		IL17D
		PRAG1		ZNF572	LPCAT2		NR1D1		NAA11
		COL4A4		RPS18	NDST1		THSD4		LOC101927811
		CDH7		RARRES3	FUCA2		RBM14		KANK1
		SDHA		GTF2F2	PTPRN2		BAAT		STRAP
		YTHDC1		COX6A2	ALMS1P1		RADIL		ZNF764
		IER5L		CD52	FADS1		DIS3		KLRG1
		PKNOX2		TRIP12	DDX60L		PLAGL2		RBM12
		RIMS3		CXCR4	RPA4		RAI1		ARHGAP42
		GPLD1		ACSM5	CTNND2		HSPB6		ABHD4
		CSDC2		METTL9	LINC01176		KCTD8		TNFAIP8L3
		CPXM2		BCLAF3	RAB12		HYLS1		RPL24
		BDH1		TMEM107	ENAH		FGF13		LINC02381
		CPNE9		LOC101927420	TRIP6		MAP3K9		LINC01480
		ATG16L1		HHEX	CITED1		DPY19L2		TAB2
		PRO1804		HCFC1R1	HIST3H2A		EYA3		x2_Mar
		ESAM		PET100	BHLHB9		IGSF1		GFAP
		DPP8		NFATC1	GNAO1		VCX		BEX2
		IER5		TRPC4	MAP4		ERP44		AIFM2
		ANKRD18DP		GJA1	CRIPT		NECAB3		DBI
		POU3F1		ARRB1	ELAVL1		NEIL1		PNP
		ROCK2		NTNG2	GRB2		PPM1H		KIAA1147
		AMER1		EEF1AKMT1	MAPRE2		USF2		PTTG1IP
		VSNL1		ITGB8	AASS		AKAIN1		CXXC4
		HECW1		RPL29	ELF4		LRRTM3		ZBTB44
		PER2		TMC8	MRPS33		RCN3		RMDN1
		OCEL1		ARHGDIB	SPAG16		ZNF230		TMEM136
		MAP3K9		S100A13	LIFR_AS1		DSTYK		NPC2
		TBC1D19		TMEM106A	DMWD		TSEN2		TSR3
		PIM3		GABRA2	CENPM		SEC14L1		ANO10
		SNTG1		TTYH1	USP46_AS1		MPHOSPH9		SMARCA1
		CCNB1IP1		NAA38	DNAJC14		CHRNA2		STARD3NL
		MCF2		PTGES	ACTR3BP2		CEP192		CRB1
		L2HGDH		SQOR	CRABP2		PHKA2		NDUFS6
		G0S2		KCNMB2	CANT1		SLC39A8		GABBR1
		PCDHB18P		TRIM71	ZNF112		x12_Sep		SYT9
		ADRA1D		MLNR	EMX2		GPR137C		GJB6
		ZBTB8OS		TP53BP1	NRAS		CORO7		SLC39A6
		PRIM1		COPZ1	UBXN4		LINC01106		NEXMIF
		GRPEL2		MDK	PMP2		TSPYL4		GEMIN8
		TRPT1		SMIM10L2A	CCDC120		YBEY		ATL1
		GSE1		LINC01547	FXN		ZBED9		C16orf89
		EHD2		MT1JP	UBAP2		RMDN2		x11_Sep
		TCOF1		PARD3B	SLAMF7		KLC2		PSMG3_AS1
		SUGP2		GLI1	C17orf51		ZNF774		KLF10
		TPK1		FADS2	ZFAS1		CAMK2B		PPP2R3C
		ST6GALNAC1		ACP1	LINC00471		IGFALS		GAR1
		PRRT4		ALCAM	SIRT3		ZBTB1		TMEM2
		ARID5B		RPL32	YKT6		ADRB1		TTC38
		CREBRF		ABHD17C	SGPP1		MRPL34		LGI4
		ZSCAN9		MAF	KLHL12		TADA2B		ZIC5
		COX17		CDC14A	CHTF18		MAML1		MOCS2
		CEP85L		MORN3	BEX3		TSC22D3		SLC26A2
		HMBS		STIM1	PPARA		SMARCD2		TMEM258
		PPARGC1B		EVI2B	ANGPTL4		ALKBH1		RAB33B
		SSH3		CHMP2A	ARL8A		ODF2		NR2E1
		JADE1		MCUR1	TPT1		USP13		EBP
		BMS1		NHP2	INSM1		SAT2		PCBD2
		POPDC3		SYK	PPP1R9B		VIPR2		MBNL3
		OR2L8		GALNT14	GSTM2P1		GNB3		UBXN8
		SNRK		SQLE	PGAP2		ANKS1A		HMGCLL1
		LINC01158		EMP3	CTSS		VSTM2A		GLG1
		ASTN2		AP3M2	PCYT1B		CCDC146		FBL
		COL7A1		PRIM2	CYB5A		EHD2		SMIM27
		MOCS1		STOML1	APH1B		ZNF383		ABCB6
		TTI2		TPPP3	RAB21		STAMBPL1		KIAA0825
		CUL3		JMJD1C_AS1	GTPBP3		FAM106A		SYF2
		NSG1		TLCD2	CHSY3		CEACAM19		MFSD10
		NCKIPSD		FLRT1	TMEM68		PIP5K1B		TIMM50
		NOP2		RXYLT1	STRAP		NHLRC2		BBOX1
		STPG1		SSC5D	COG6		TTI2		TLN2
		KBTBD3		MT2A	DNM1P46		MFHAS1		GNA13
		WDR33		RHBDF2	C9orf78		MBL1P		MED14OS
		GOT1		CA10	TNS3		ADAMTS13		EMP1
		PIP5K1B		SNTG2	KYAT3		KLHL8		RNF149
		ZNF641		CAPG	ROCK1P1		DTWD2		ACTG1
		DSCC1		COG1	PSMA3_AS1		HCG4		B3GAT2
		IFITM10		EZR	TGFBR3L		OR2AK2		SAP30BP
		ABCF2		METTL5	MTHFD1		JMJD1C		PPARA
		SRPK1		DHRS12	TFG		DDX11		SELPLG
		NEDD9		TRAF3IP3	YBX1		SLC26A10		SEM1
		STX19		SIN3A	TUSC1		CCR10		SIDT1
		TRMT10A		HLA_DOA	CSNK2A1		SMOC2		FAU
		FES		PTS	KAT2B		GABPB1_IT1		TMED10
		PDE10A		MT1X	C6orf89		SESN1		SBF1P1
		LBH		NMI	ENDOU		NFKB1		ZNF280C
		CDK12		C1orf228	CPEB2		ADAM8		NDUFB7
		STXBP5L		DHCR7	TTC7B		FOXP2		WWTR1
		FAM81A		B4GALT2	RPL29P2		LOC401357		YTHDF2
		SLC36A1		PIFO	RNF135		PCGF2		UTP11
		CKAP2		ERBB2	LRRC37B		NGLY1		LOC101930085
		RGS6		CLDND2	ARMC2		SMG9		TUBB3
		NDRG3		UCHL1	PPAT		UBQLN4		OSBPL11
		ZNF576		ARHGEF40	KMT2C		RAB40C		LOC390705
		MAP4K2		FARSB	SH3BP4		KLHL20		FAM86EP
		SMIM3		SCIN	PACRGL		LYPLA1		NAGA
		TMEM237		LAMTOR4	CACNB3		DGCR9		ALDH2
		TIGAR		PUSL1	IFT20		CAMKK1		NPDC1
		ZDHHC2		SSR4P1	CCDC15		BCAS4		FAM110B
		RSRC1		NDUFA11	TCF3		PDXDC2P_NPIPB14P		FIP1L1
		ZSWIM4		MORN5	TP53BP2		GALR1		UBE2D2
		CHRNA2		KLRC3	SIRPA		ANKRD16		RPS10
		PDP1		P3H2	LOC101930085		GLRX		SEC11C
		SIRT4		APOPT1	GOSR2		BRWD3		RILPL1
		SLC8A1		AGA	MSH3		CFAP65		SOWAHC
		KLC2		EFEMP1	PSD3		ALS2		MRPL55
		PMEPA1		NUDT10	HIST1H2AM		NFYC		RAP1B
		ADD1		MRPL37	NDRG2		RNF115		RPL35
		ANKRD37		LINC00958	RAPSN		FAM162B		PHLDB3
		FAM84A		GOLM1	HDGFL1		ZNF500		FIGNL2
		ZNF148		SMAD1	PFDN6		ABHD17A		ITGAM
		RCAN2		S100A10	GTPBP4		CACNG8		CIP2A
		EDNRA		RPL41	CRIM1		DPT		ROMO1
		EYA4		FBXL2	RPL13AP3		PAXIP1		HIST2H2AC
		IDH3G		TNIK	LINC02381		B3GNT9		MRAS
		LINC01260		SRSF12	JPH1		CEMIP		ATP5MC1
		LINC01128		DUSP18	MRO		FKBP11		UBE2N
		CCDC78		SPARC	SLC38A7		HRH2		FAM177A1
		GK3P		APLN	CCDC103		TP53TG3D		PACS1
		DPY19L2P1		TAGLN2	GALNT10		SPTB		SFTA1P
		INPP5J		MS4A4A	PYGO2		CSTF2		LMCD1
		KDELC1		TFEC	STXBP3		ADM		FBXO15
		ETS2		MXRA8	RBBP7		MRPS11		RPS2P32
		SLC39A8		LIX1	GINM1		LOC100130950		DENND2C
		C8orf31		HSBP1	P2RY1		KAZALD1		PRR29
		GPR22		KRT14	USP46		GABRB2		PLPP3
		BICD1		PON2	CADM3		KIF2C		NUTF2
		TTC33		FERMT2	FCGR3A		PINX1		ITGB4
		SNCB		NWD2	LRP4		LINC02012		HPGDS
		MICU3		CPNE5	ZNF83		EPB41L5		FRAS1
		HERC6		HNRNPC	CD247		SLC25A41		MMP14
		INSM2		NKD2	CHPF2		ZNF34		NAV1
		MAP2K3		ACY3	NCBP2		PPL		DOK4
		PAIP1		PUM3	RPL30		PLA2G5		ARPC5
		OR2L13		SYTL4	SSSCA1_AS1		PKD1P6_NPIPP1		ASXL3
		ATF4		DNAH12	LRRTM2		ENTPD3		FUT10
		ECSIT		SLIRP	KXD1		SDR16C5		MYOM1
		UBL4A		AQP5	TBXT		ZFP91		MRPS25
		RPGR		HHIPL1	CHUK		OSTF1		JUP
		LRRN3		SH3GL3	FBXL2		SHISA8		ISLR2
		NR1H2		SLC26A4	SLC9A7		ATP6V1E2		CD81
		ADSSL1		MRPL28	MRPS25		LOC729218		ZFP64
		LINC00652		SGSH	DCAF5		REEP6		DPH6
		RARB		CCDC153	SLC1A2		CDKN2A		PRKD3
		CCDC25		TMEM173	LOC101928424		ZMYM5		HSD3B7
		CHAF1A		ADRA2C	ADHFE1		TAS2R13		APAF1
		TCERG1L		VANGL2	CEP128		NFATC3		LRRTM2
		PLA2R1		ADCY7	CENPU		SHMT1		ING2
		INTS9		SIVA1	HSP90AB1		ASPDH		KLF7
		FIZ1		GABRE	ZMYND15		MYO5C		NFIA
		PKD1		SLC19A1	PPP1R2P3		SESN2		x1_Mar
		HELQ		STON2	SLC2A14		SPTBN4		C1QTNF3
		TMEM127		DCAF15	UBE2L5		TLX2		VBP1
		PARP8		SLC26A11	LINC00319		STH		PSMD1
		AUH		ACTR10	OXCT1		RFPL3		HIST1H2BJ
		KCNT1		S100A16	DOPEY1		NDUFA10		C16orf58
		C12orf49		AMZ1	C3orf14		JARID2		DDX20
		RANBP17		THRA	CXCL16		ZNF692		MOSPD2
		IFFO2		CIB2	ZNF611		MATN4		KLRC2
		PPIEL		TAMM41	VPS18		ZNF287		CHPF2
		RAB11FIP5		COG5	CD86		DOPEY2		HLA_DRB5
		NRSN1		MT1L	PSD		ZSCAN31		PPDPF
		ASAP2		TBXA2R	AZIN1		CROCCP3		CTBP2
		KCNS2		LIN7B	VPS37C		NPIPB11		RAB31
		USP13		NPB	INTS6		FGF12		NYNRIN
		AMMECR1		GGCX	UBXN8		DNASE1L2		SNRPD3
		PJVK		KCNMB4	FAM171A2		ELMOD3		FAM241A
		SPDEF		FABP3	DNAJC10		LNP1		B4GAT1
		STAMBPL1		PLTP	NDUFS6		CAMTA2		PLIN5
		CRYBB1		ZFP36L2	NUP88		ZNF37BP		FIBCD1
		ZNF584		APRT	KLF7		SIAH2		MT1A
		PLEKHA6		LAT2	EIF3M		FAM214A		FMO2
		TRAF3		UQCR11	HIST1H2AC		RP9P		LYRM2
		SLC25A32		ZSCAN18	ZNF701		SULT4A1		HSDL2
		CPSF1		TMEM18	ABHD4		FAM90A1		PDGFRL
		KYAT1		SLC2A4RG	CMTM6		PHC2		KCTD21
		TM6SF1		SPATA4	PTPRO		KLHL34		SMIM10L2B
		FAM120C		ACTR3B	HMGN2P46		NCDN		EMC7
		LYNX1		TAF10	NPM3		ITGA2B		BRMS1L
		PPIE		IGFBP5	OAS1		CNDP1		AKR7A2
		FOSL2		IFI30	COG5		ZNF343		PLEKHO2
		DDHD2		PDS5A	TCTEX1D2		RALGAPA2		PPP2R3B
		DPY19L1		GSG1L	HLA_H		ZNF655		SUFU
		NR1D2		HMGCR	UBR7		UBAC2		POLR3GL
		MCOLN1		DZIP3	COMMD6		CTCF		WDR17
		B4GALT6		TOMM6	CTC1		WRAP73		PAXIP1_AS1
		TRMT61B		TLR2	RAB31		BRINP2		TLR3
		GOLGA7B		CSF2RA	C2orf70		ATP5MPL		MESD
		RNF26		TMEM208	VHL		MAN2A2		ENO1
		PTCHD4		HYI	P4HA1		EIF4G2		ARHGDIB
		ANKRD9		MYH15	ABCB6		FLRT3		RTL8A
		SLC35F3		FKBP1B	MYCNOS		PKD2L2		PNRC2
		RASD2		JAML	SHANK1		SAR1B		TCEAL9
		SAP30L		TYMP	HMOX1		ABCD2		FAM45BP
		UCP3		RARS	CASP5		CLK3		KLHL12
		ERMP1		LSP1	HIST1H2BB		PAN2		PLXNA3
		PICK1		MIF	ZNF626		LOC100133091		COLCA1
		CAPS2		YWHAH	AXL		HAAO		ZZZ3
		CDKN1B		PNMA8A	CSGALNACT1		RDH5		TBC1D10C
		NXPH2		CD84	ANKRD36BP2		FAM3C		DUSP23
		RBFOX3		IMPACT	TTC3P1		NRIP3		NR4A2
		TAS2R10		ZNF436	YWHAB		SLC35G5		POP4
		SOAT1		DOCK8	ZFP90		ATF6B		C8orf58
		GMPR		SCPEP1	AJAP1		CLCN2		LCAT
		MATK		FGF2	PUF60		E2F6		GAMT
		SESN2		MMAA	DOC2A		TTC17		CERS1
		FOSB		CDC42	HSPA13		ARIH2		SPATA1
		ZDHHC5		MAGED1	RASGEF1A		AMH		STOX1
		AAAS		IGSF6	HEPACAM		MYPOP		SLC39A3
		CDON		PDCD5	ATP6V0E2_AS1		ITSN2		DOC2A
		AARS		CCR5	CALML3		HSPB9		GSTM2
		HSBP1L1		VKORC1L1	CD226		MOK		PTRH2
		LOC101928433		MRPS16	SPACA3		GNB5		S1PR1
		PLEKHM2		CKS1B	TMEM258		ZRANB1		ADGRG6
		CTIF		ELOB	RAD17		MYO1E		LOC101928111
		ADAM20P1		LGALS9C	DPF1		NEU4		LOC100506271
		IL1RAP		HERC5	RAB35		DACT2		EFNB1
		PWARSN		TXNL4A	PANK3		FRMPD4		FAM129A
		NR2C1		RNF7	DUSP9		KIAA1671		RDH10
		TARDBP		TBCB	NDC1		CIZ1		CCDC103
		TUBGCP4		THAP8	GTF2H3		LIN52		ACSS3
		MID2		LOC101927318	CNPY2		ZNF563		AK4
		SSX2IP		ID4	PUS7L		IFRD2		AKR1C3
		BCL2L2		FUCA1	FNDC3A		GGTLC1		SLC2A14
		ZNF358		CDKN2D	SOCS7		SNX8		GABARAP
		SLC9A1		SNTB1	PRDX6		SH3BP5L		NAV2
		ANKRD24		ZNF350	ZZZ3		MCM8		SLC44A2
		DIS3		C19orf70	ST6GALNAC6		TMEM266		CINP
		FNDC10		BORCS7	DBI		URGCP		TLR4
		BCL3		PTPRF	ZFP64		ZBTB33		RESP18
		MYO1B		ARPC3	USP11		ZNF32		FIBIN
		CEMIP		TIMP1	ZNF43		CELSR2		TCTN1
		FAR2		METTL1	TMEM43		SPIN3		STOM
		TMCC2		GNPTAB	LINC00467		KSR2		PSMB10
		C6orf47		PYCR3	EXOSC8		ZNF767P		MT1M
		CYC1		APTR	KRTAP19_2		MTR		PSMB6
		PPP1R3B		RASGRP1	SNRPC		ZNF736		MAML2
		ZNF250		TIMP2	PLPPR1		ZNF213		COMMD9
		ZNF223		DISP2	x4_Mar		CALML6		TTPA
		TNFRSF25		MYADM	INHBB		NELFCD		RIT1
		WFDC2		SNRNP27	C11orf65		ZGRF1		RAB29
		IGFBP6		ZNF229	ZMAT2		ARHGAP32		ARMCX2
		SRPRA		LPAR6	LRRC27		KRI1		CENPM
		EPB41L3		MS4A7	LINC00158		MGC27345		GSPT2
		YOD1		ADAMTS19	EFNB2		VWA5B2		P4HA2
		SERGEF		LOC100288911	RPL21P44		MORN1		PHYHD1
		MPC1		MT1G	NAT16		MEIKIN		SULT1C4
		ENTPD3		SUSD3	FAM204A		LRRK1		TCF7L1
		FBXO9		ISYNA1	IL17RB		ZNF547		SLC2A13
		ST3GAL6_AS1		WLS	EIF3H		KIFC2		BRWD1
		SMC1A		CMSS1	VASN		CDCA8		HIST1H2AD
		NOS2		PSMB7	NME4		CDR2		REEP5
		WNT10A		FZR1	PITPNM2		GPR61		DPF1
		ACTN4		NPHS1	SNTA1		SMYD4		SGSM2
		C6orf136		MYO1F	EDARADD		PSMA1		SF3B6
		DPP7		RBM8A	CIDEB		TOP3A		HSD17B1
		GALE		MRPL23	IRX5		GGT7		RPS18
		SNHG14		MT1E	WSCD1		ZNF135		UBE2S
		GALNT9		LY86	ARMCX2		ZNF267		TMPRSS5
		FLRT2		GSKIP	MBOAT2		TAS2R20		CA5B
		CLEC16A		TSEN34	PNP		CAMK2A		TRIM36
		SETD7		CYTOR	RAB7A		GGT1		PIGF
		OVGP1		SLC16A8	TTC38		PDPR		CALU
		ATP2B1		RNASET2	FAM45BP		ASCL1		MIR99AHG
		ZNF653		SOX5	PPM1J		STK35		TMEM170A
		EML6		CYTL1	TRAPPC2		MDH1B		DEGS1
		NRGN		SLC1A4	TRAF3IP2		CRTC2		INTU
		MFAP3		NUDT2	NECAP2		MBD3		MBOAT2
		VSTM1		IL3RA	BPNT1		MSANTD2		HSPA13
		LOC100505938		RAET1E_AS1	WDFY2		TBX1		DNLZ
		NTHL1		FPR1	ZNRF4		DHX15		PLEKHA4
		PGBD4		SRRD	APPL2		ZBTB39		NDUFA6_AS1
		ZNF493		DMGDH	UQCC3		RFPL1		DNAJA1
		ARHGAP39		POLR2G	SNX31		XYLB		ICE1
		SPOPL		SUMF1	ELK1		GALNT13		TIMP3
		IPCEF1		IL13RA1	DLEU1		TMEM69		TMEM42
		ABCA6		ANKRD50	SPIN4		URB2		HSD17B10
		STC2		SOWAHD	LRIG1		PROX1		JADE2
		ZDHHC21		DACH2	SLC25A21_AS1		RAD50		WDR49
		PRDM1		CD74	C16orf58		SCARF2		MAP1LC3A
		FADS6		B3GNT2	SUGCT		NHEJ1		ANXA1
		PARM1		PYCR1	PDE6B		MFAP3L		TMEM106A
		RNF113A		ACTR1A	CARHSP1		SLC26A6		METRNL
		TMLHE		MZT2A	NAF1		MBTPS2		UQCC3
		TAS2R14		KRT17	CEP170B		GOLGA2P7		CALCRL
		LMLN		HLA_DRA	OTOF		ATG2B		CREB3
		SETBP1		SLC2A12	TMEM126B		SBNO2		CASTOR1
		GZF1		LOXL3	CEBPZOS		SUN2		AKR7L
		KLHL20		HSP90B1	RABGAP1L		LOC100128361		MMD2
		ACSL3		HLA_DMB	PLEKHA4		ELP6		TMC8
		SLC25A4		PSMB2	TPTE2P3		DOCK9_AS2		EXOC3_AS1
		MIR9_3HG		NAV3	ABCC6		GPR146		RPL29
		PER1		C2orf73	ALDH6A1		B4GALNT1		VPS29
		C4orf22		UMPS	PIGP		LOC101928303		STIM1
		PKDCC		GTF2H5	ZCRB1		GUSBP10		CSPG4
		CNOT6L		CHST1	RHOA		MYOT		APCDD1
		AHNAK2		FAM120AOS	VTI1A		ALOX12B		PCOTH
		ACTR1B		MZT2B	PRRG3		LOC151174		P3H2
		MRPL15		LINC01736	FGD1		SETD5		DDN
		KLC4		LSM4	PTPRJ				DSEL
		ZNF385B		SMIM4	DOCK9				C16orf74
		ABCB9		TM7SF2	NPC2				MIF_AS1
		PTH1R		NBDY	STT3B				IFI16
		ITPK1		PTRHD1	ESD				AOAH
		FBXW7		FDXR	RMDN1				CALML3
		ERP44		RER1	CNRIP1				ROBO2
		GALR1		TMEM238	HSD3B7				RPL32
		CCR10		CYB5D2	LINC00842				GNAZ
		ODF2		EIF4EBP1	ZNHIT1				TP53TG1
		SH3BP1		ACOX3	BTG1				RPAP3
		SLITRK3		RNASE6	AK3				MPHOSPH6
		NRIP1		PRDX4	IFT52				PAPLN
		WASHC1		MYL12B	GRN				EYA2
		CCDC177		SDK2	AGT				TMEM128
		ULK3		MR1	GAREM2				PET100
		CYB5R4		IFI27L1	CBX5				CELF6
		MSRB3		SAMD15	LACTB				CLPP
		ARL4D		CDH4	ZNF876P				MRC1
		RRNAD1		UQCC2	SAMD14				BCAN
		CORO7		ME3	NUDT10				SEC61A2
		CNEP1R1		HES1	HCFC1R1				PBXIP1
		C4orf33		GPR183	NXN				TECPR2
		NHLRC2		ZFP69	MERTK				LINC00909
		PGP		GLOD4	ARMCX1				PPP1R18
		RPS6KB1		CETN2	HIST3H2BB				SNAI2
		GLRX		PEX10	NIPSNAP3A				PRNP
		GTF3C3		ATOX1	OTOS				CPE
		PRPS2		STK32C	UBQLN2				OLFML2B
		VSTM2A		TBC1D24	TMEM198B				PPIB
		STRADA		SVOP	EGLN1				TXNRD3
		PAG1		TUSC3	SLC15A2				KIF2A
		LYPLA1		RPL36	C1orf54				GGN
		RABEPK		HAVCR2	BTBD9				NISCH
		SAT2		MT1B	THBS4				ZNF572
		LOC727896		ALOX5	ACAP3				KLRC3
		KIF9		DERL2	DNAL1				INAFM1
		METTL21A		CAP1	POTEF				LAPTM5
		OXSR1		SPICE1	FCHSD2				SH3BGR
		PAQR3		FAM129B	LRRC75A_AS1				STXBP4
		ZFYVE9		LRMDA	CLEC2D				KLHL13
		ELMOD2		DHRS9	NOL9				SNRPD2
		MLXIPL		SARNP	RAMP1				SRM
		AIFM3		ALOX5AP	CES4A				DOCK7
		COG2		PEX19	RPS17				FTL
		C2CD2		FAM86C1	CRY2				SCG2
		IDE		MAGEH1	SMARCE1				TMEM181
		LRRC59		TMEM120A	ACTG1P4				RAB23
		TRAPPC2B		C3	NUDT21				ATF6
		UGP2		RTN4RL2	LOC644189				RAB34
		ADGRA2		CCT5	MCTP1				EFNB2
		SYT3		DOK1	CLCC1				IDNK
		TRIM52		STYK1	PNO1				TMEM173
		CASP8AP2		ACKR3	WDR92				MTA3
		KIF2C		SUB1	USP37				FAM76A
		OGFOD2		THTPA	YWHAE				NDUFC2
		FBN1		PTRH1	ADGRG6				CPVL
		KDM2B		LRP1B	CYP2J2				RAN
		UGCG		AP3S1	CABIN1				CPT1C
		RNLS		MANF	EXOC5				DRAM1
		LOC407835		DNAJC2	VKORC1L1				EFEMP2
		BASP1_AS1		ZC3HAV1	TRIL				UBE2A
		KCNJ14		VEZT	HIST2H2AB				DNAJB5
		MIGA2		BSPRY	COL9A1				SYN2
		VIPR2		LINC01197	TEAD3				MYBPC2
		LAMC1		ZFP36L1	PRSS3P2				KCNK2
		TTC21B		DOK6	RPP30				ZNF285
		MTRF1L		HBG1	TNFAIP8L3				GAL3ST4
		TTBK2		SCUBE2	LDOC1				ZFAND3
		ATP6V0A2		OST4	EFHB				SEMA6B
		FOXL2		HKDC1	GPR173				MIIP
		INHBA		HRASLS	NOTCH2				ANXA2
		ARMT1		CX3CR1	THSD1				SAR1A
		ENDOG		KLHL1	PARP14				ETFB
		NRN1		CD33	SUFU				ITGB2
		NFKB1		LINC02482	C1orf61				TMEM54
		PDCL3		FUOM	FLVCR1				CCL2
		PRDM2		DHX58	LOC101927811				COPS4
		IGIP		KCNN3	PHF14				HACD1
		SYDE2		NKAIN3	ZNF253				STK17B
		GADD45B		ADRB2	PRODH				S100A13
		CISD2		LRRN2	SOX2				SSBP1
		SYT15		B3GNT5	UROS				SLCO1C1
		SNHG1		ACOT2	ENC1				TAF9B
		FRK		WDFY4	ACTR3C				PHF13
		GCHFR		CNTN1	UBE2R2				MLC1
		TMEM204		DDA1	x2_Mar				RARRES3
		INTS8		TMEM53	PJA1				LINC00467
		CNNM2		MARCO	RASA4CP				ANGPTL6
		RFPL3		FAM212A	RRAGD				SCML1
		MIR124_2HG		JUN	FAM155B				LINC01410
		ZNFX1		NDUFAF8	C1orf53				STX12
		DNAJC27		MYH7	UBE2J1				KLHL35
		NFYC		FAM46A	MTMR9LP				CORT
		SLC35C1		BCL7C	C9orf16				KCNMB1
		MFGE8		PDE2A	GSTO2				SLC16A5
		TRIM7		SPINT2	POLB				ALK
		EIF2B2		CD163	CALN1				DENND6B
		REEP2		SIGLEC11	ARL4A				CD52
		TBC1D16		DYNLL1	SNHG19				GADD45GIP1
		SNRNP35		ADAM28	x11_Sep				TPTE2P3
		KCNK12		MILR1	LAIR1				HNMT
		NUMB		NIT2	GPALPP1				TAC1
		DHRS7		PRMT2	KIAA1147				PDGFB
		PCDHB17P		ATP6V1C1	LIG3				LINC00461
		GALNT12		CMTM7	LMBRD2				C1orf226
		LOC101928673		GMFB	GNAZ				RHOJ
		MDGA2		APOM	SLX4IP				NSMCE1
		CHD9		TRPV2	CYP4Z1				C3orf14
		ZFYVE28		RASL10A	LHX2				TEX9
		SH3BGRL		PXMP4	BCS1L				GEM
		ATP5F1A		RAB32	GLP2R				CHMP4A
		GRIP2		SNCA	ATP6V1C1				SOX3
		P3H3		TTN	DLEC1				PDLIM5
		TRPM4		UBA52	VCP				DPYD
		RND2		HES4	AMZ2P1				TSKU
		AFTPH		FAM229B	ZNF286B				LOC101927752
		CDC7		FGGY	MTMR3				C22orf23
		EML2		LOC285097	CPSF4				CARD16
		ZNF143		RGS18	MAMLD1				RTL8C
		SMARCD2		GMFG	LINC01551				NPY5R
		FMN2		LSM7	SOX5				CMTM3
		RRS1		PAFAH1B3	PRKRIP1				MAPK8IP1
		GABRB2		ENOX1	PPIB				RPL41
		LOC284454		VAMP8	MRE11				GIMAP2
		SIRT7		KCNQ1	ZNRF2				ALCAM
		MED11		GMIP	CTBP2				ARHGDIA
		UBE2D4		LINC00937	METTL26				CMAS
		DPY19L2P4		RNF181	CASC4				RAB35
		TMEM184C		ADAMTS9	C1QTNF12				FAH
		GEMIN7		ANO2	GLIPR1L2				TMEM107
		SMIM13		B3GALT6	LINC01750				NHP2
		CHCHD10		VWA5A	MT1M				FAM107A
		SPECC1		TIMM13	ZNF844				FAM189A2
		UQCRC1		PTPRC	GPR27				SYK
		ZNF232		COMTD1	PPP1R8				GUK1
		RAB24		FCGR1B	PRRC2B				HHEX
		MYLK2		ZNF226	ENY2				DDX25
		AKAIN1		CARD17	SLC1A3				PTN
		PPM1B		LRPAP1	BLOC1S1				NRAP
		NAPEPLD		ME1	RNF149				NXN
		CYP2E1		KCNA3	PAXIP1_AS1				CSE1L
		TRIM32		EXOC6	AKIRIN1				SREK1IP1
		CHN1		HEYL	CXCL2				ARFGAP3
		MAP2K2		SUSD1	LPCAT1				NAA38
		TAZ		PHPT1	CDH20				SUMO3
		CKB		C12orf75	KIAA1143				IL4I1
		FOXQ1		UBL5	MED29				CBFB
		B3GALNT2		GSTM3	FAM114A1				SHC1
		SATB1		FOXN3_AS1	RANBP3L				IKBIP
		DCUN1D3		TMEM256	NPPA				RNF157_AS1
		SEC62		PNCK	ROMO1				CXCR4
		ARHGEF10L		NELFE	NISCH				LOH12CR2
		METAP2		RGMB	SSBP4				DIO2
		TMEM161B_AS1		ARPC2	CCDC77				FTH1
		JAM2		SMIM29	SF3B6				PTBP2
		KATNAL2		DTNBP1	PABPC1				HMGB3
		PARD6A		RTBDN	BCR				IGFN1
		SLC5A4		C12orf45	ATP1B2				SCAPER
		C11orf87		TNNI3	HIF3A				CHDH
		TADA2B		NAGK	HIST1H2BF				FAM241B
		CPPED1		CYB5R1	ARID1A				ANG
		BAK1		ELL3	MORN5				ACP1
		LDLRAD4		ARPP19	ATP9A				ATP5ME
		IL6R		SEZ6L	ACP5				FAM200B
		NDUFAF5		CD68	FNDC9				MRPL44
		ITGB3BP		TMEM234	POLR3GL				RHOC
		SLC6A17		LOC441052	TMSB4Y				TUBB
		RWDD2B		TIMM10	EML4				LPP
		SYNE1		RASAL3	SSPN				C1QTNF12
		PDP2		PLAC9	RNF5P1				CACHD1
		YPEL4		CCNH	HIST1H2BE				SIVA1
		ZNF546		SLC17A8	SPTSSA				MORN3
		TMEM232		TMEM159	ICE1				PAXBP1_AS1
		ZDHHC3		VPS37D	NR2F1				ARHGAP5_AS1
		FZD4		VSIG4	SUMO2				MAFG
		SPSB3		PSENEN	LINC00674				TMSB4X
		GABRG2		TOM1L1	CCND3				MYL6B
		TMEM14A		GPNMB	TAF9B				ARL15
		KAT8		DNALI1	FAM167A_AS1				TMEM185B
		USP2		LINC01094	TCF7L1				NMI
		GNPDA2		IL17RD	HIST1H2BJ				RSPH14
		BAAT		ARHGAP33	IFI30				TLCD2
		ABHD17A		SFMBT2	SOGA1				COPZ1
		TSNAXIP1		RHBDD2	GNA13				ASIC2
		SOWAHB		SLC30A10	PALM2				SQOR
		TSC22D3		MPV17L2	ASIC2				PCDHGC3
		RADIL		APBB1IP	FAM120A				TRAPPC6A
		DDHD1		TMEFF2	RTL8A				RABAC1
		NAPA		CCDC167	ENO1				TPST1
		BRSK1		CSF1R	BCCIP				GSG1L
		SLU7		NKAIN2	ARHGDIB				LOC105374546
		CARS		CCR1	ZFHX4_AS1				ENPP1
		SLC6A6		LOC101927027	RILPL1				SOX9
		MYBBP1A		FKBP1A	WDR5				MND1
		KIF25		TNFAIP8L2	FAM241A				ITPRIPL2
		RBKS		SLC27A5	IQCK				ACY3
		PDIK1L		LAMA1	CHST11				SH3GLB1
		ZHX1		PRAF2	KANK1				LIMS2
		ASTE1		LOC642852	FLRT1				TSPAN6
		CLK3		CYTH4	PRSS2				WWC1
		EIF1AX		EDN1	KIAA1328				SNCG
		ZC3H10		WDR54	OLFML2B				UQCR11
		GCC2		LCP1	STX2				ITGB8
		IGFALS		CD63	TMSB15A				PEG10
		SBNO1		EGFEM1P	NEXMIF				ADCYAP1R1
		ZNF318		CDH10	C8orf44				DCAF15
		MRS2		TIMM8B	MAPK1IP1L				BAG2
		SELENOO		PYCARD	TMED10				CRYZ
		ALDOC		POLR2L	HERC4				GALNT14
		TRPM3		HACD4	SLC16A5				CHST15
		CYR61		RGS10	RPLP1				TMEM18
		COASY		BIRC3	AKAP13				ACSL4
		BEAN1		TM2D3	CELF6				SLC16A9
		GABPB1_IT1		P2RY12	SMO				IQCK
		ALDH1B1		ISOC1	DDN				MYL6
		TOX		CREM	MRPS10				BDNF
		GSDMB		NANOS1	IQSEC2				ARHGEF26
		LOC100294145		GNG2	EYA2				LOC440934
		CCDC51		CHID1	IRF2BPL				GTF2F2
		ACSS2		PCDH17	CLEC4G				SMIM10
		OR7E47P		C6orf52	MT3				SERPINB8
		SNX16		KLK7	TRIM17				SMO
		EMCN		RNF150	ATP5IF1				GPM6B
		TECTA		NPY	ATF6				C2orf69
		FCRLB		SP5	PUSL1				TTYH1
		GHRLOS		LUZP2	TRIP12				IFI30
		PNMA3		NOL4L	RPL41				RXYLT1
		PLEKHG1		A1BG	SMIM14				TRAF3IP3
		ZBED5		SSR4	PIGF				ABHD1
		NECAB3		FCGBP	ERLIN2				PELI1
		CTSK		TXN	TMSB4X				MNDA
		VWC2		FZD8	PPP1R1B				TRAPPC5
		THAP7		LOC729970	GPR107				UBE2Z
		LOC100129138		RRAS2	RALA				CLPS
		HRC		C1orf50	FXYD1				ARRB1
		IGLL3P		MANEAL	CLDN10				SLIRP
		DNAJC16		LST1	BBS4				C19orf12
		KDF1		SKAP2	CYP1B1				MSMO1
		WDPCP		DNAH5	PARVB				EVI2B
		FRMPD4		MARCKS	PCDH1				AHNAK
		MINDY3		NPY1R	NPAS3				LINC01485
		ZNF273		FAM105A	DENND1A				SCIN
		IGSF1		SHISA9	ZNF764				TRMT112
		KANK3		CYBB	BCLAF3				SPHKAP
		GMPS		TUBB2A	MFSD4B				RSU1
		DNAJB14		IFI27L2	LRRC57				MCM6
		ZNRD1		TRIM24	HIST2H2AC				BPHL
		MGA		NLE1	LIPT2				BLVRB
		TMEM38A		VAT1	ORAI2				SNAP29
		MIOS		FAR2P2	DEGS1				CAPZB
		RABGEF1		JPH3	CYP4V2				CTGF
		FSTL1		TMSB10	NMI				KCTD15
		HIST1H1D		WDR6	KMT5A				SYTL5
		GMCL1		SSTR1	SEM1				MMAB
		C17orf100		OPRK1	ERI2				LRRC42
		SRARP		RNASEH2C	ELMO2				TOMM6
		NUDT6		CHMP1A	LAMP5				OSBPL8
		ITM2A		NUDT11	HMGCLL1				INTS4
		HYLS1		NUPR1	CALU				DHRS12
		SPHK1		CLTCL1	SAR1A				MCTP1
		CASC1		GASAL1	MAFG				USP9X
		KMT5B		LSM3	GRIN2C				PLCD3
		DEPDC5		PRMT6	DKK3				DNAL1
		WRAP73		XKR4	SPTBN1				CCDC8
		PIDD1		CANX	HIST1H2AD				CRIM1
		PDIA2		LDHD	CC2D2B				CLPB
		ZNF304		HES5	SUCO				HCFC1R1
		USPL1		KLF8	CFAP70				MAF
		TAS2R4		HIST1H2BK	MID1				CTC1
		SMC2		PSMB1	SYNPO				CD74
		NR4A1		POLE4	BMP7				TYMP
		ADGRL4		LOXL1	PIK3R2				LOC728392
		PTK2B		PLCB2	DLGAP3				CD83
		THOC5		PMVK	RAB13				C17orf67
		FAM92A		DNAAF4	CHMP1B				NDUFA11
		MAP2K6		RIIAD1	PTTG1IP				C1S
		USP28		TNNT1	SHANK2				METTL5
		TSPOAP1_AS1		SSSCA1	STXBP4				JMJD4
		KIAA0232		SORBS2	SMARCD1				GPC6
		RHOV		RIPK2	OGG1				IQCA1
		NPM2		MYL5	APTX				CABYR
		ST3GAL3		PSORS1C1	PSMG3_AS1				CDHR1
		UNC5A		AIF1	SARAF				SSC5D
		ZNF222		EMG1	NPDC1				GJA1
		RAB40C		SOX11	CYB5R3				RHBDF2
		RAB3GAP2		FYB1	ZG16B				PPP5D1
		RGS7		MCUB	FAM187A				TMEM255A
		PPM1L		TSTD1	OSBPL11				JMJD1C_AS1
		FBXL6		FAM207A	TYMP				SAMD4A
		MRPS30_DT		SCGN	CA8				TYW5
		CABLES2		WNT10B	TBC1D13				CDC14A
		DDX3Y		TRIM27	NR2E1				HRH1
		ITIH5		TYROBP	HIST1H2BL				CDO1
		TFB1M		SMARCD3	ALDH4A1				SLC44A3
		GPR85		CASP1	FOXO1				PTCH1
		RICTOR		SCN7A	ATP8A1				MT1JP
		SLC2A6		KLK10	NWD2				NUS1
		OSBP2		RRP7BP	LINC00320				TRPC4
		OR2AK2		GPR88	CCDC28A				TMEM150C
		x2_Mar_1		UNC5B_AS1	MRPL44				SLC7A11
		PVR		RRP7A	SREBF1				CAPG
		GJC1		CXorf57	GPR137B				LGALS9C
		CCNT2		PRSS23	RBM8A				FAM86FP
		PDLIM2		CENPVL3	CXorf38				PDGFC
		KCNJ6		SPPL3	BNIP2				FGFBP3
		RARA		RPL12	C7orf13				GABRE
		C3orf58		SIL1	AKIRIN2				GCNT1
		CIDEC		LOC100506100	L3MBTL1				x8_Mar
		SIK2		NKAIN4	GDA				RGS20
		ORC4		KIRREL2	FAM13C				LFNG
		x12_Sep		AMIGO2	C1orf52				CHMP2A
		BAZ1B		PLPPR3	SDS				TLR2
		HARS		P2RY13	KIF2A				FBXO2
		SEMA6D		GPR34	B3GAT2				TBCA
		DYNC2H1		DDAH2	CACUL1				XYLT1
		LOC730098		RAB36	CETN3				PAMR1
		ETHE1		ATP2B4	H2BFS				HLA_DOA
		KDM3A		RILPL2	S1PR1				SOX9_AS1
		NLRX1		PACRG	ROM1				LINC00958
		INO80E		PEA15	FRRS1L				MDK
		FLYWCH1		TUBB6	FRMD3				SLC40A1
		RNF208		SPATA33	RABAC1				TPM3P9
		MIA3		NECAB2	ASIP				FXYD6
		FUNDC2		MSANTD1	BSN				CDC42P3
		GREM2		SYNPR	KLHL35				WDR78
		RCC2		SAMD9	MRPS16				NTNG2
		SLC29A2		C1QB	PET100				DOCK8
		LNX2		C1QC	CLDND2				LAT2
		ING3		MESP1	DERL3				AZIN1_AS1
		RALY		NSFL1C	MFSD13A				HPGD
		NMRK1		ALKAL2	PRR29				CPNE5
		PPP2R5B		TINCR	MYCN				STAB1
		MYPOP		DLL3	PHYHD1				DOK5
		HSPB6		ST20	LTC4S				YAP1
		ZNF35		HBQ1	PLPP4				DCUN1D5
		SUPT16H		KCNA5	VCAN				ACOX2
		ZNF366		PCSK5	S100A13				CYTOR
		CBX7		GNG4	LOC101927752				TMEM130
		MTHFD2		FAR2P1	GNG8				C1orf228
		TGFBRAP1		FAM102B	GPT2				TMTC1
		FUT11		IFT22	TMEM254				ABHD17C
		SRRM3		S100Z	KIRREL3				CACUL1
		MLYCD		ADAP2	TRAPPC6B				PSME2
		GDPD1		MMD	PEX10				PARD3B
		OPCML		HCST	IGDCC4				CDH9
		CIDECP		ARHGAP4	METTL1				CSF2RA
		GABRG3		TRAPPC2L	YWHAEP1				IGSF6
		RNF168		WDR86	C2orf69				CNTNAP3
		LRRK2		C2CD4C	ATP6V1D				CENPP
		ZFAND1		NTSR1	HSDL2				LMAN2L
		ADGRA1		PYGL	RPS10				CCR5
		TBRG1		PRSS35	ZDHHC12				CD99
		ZNF654		ASCL2	HMGB3P1				GPR183
		CRELD1		SLIT1	GRAMD1C				MKL2
		ZIC3		PTGER3	UHMK1				MS4A4A
		ZNF3		C1QA	SERPINB8				NADK2
		GHDC		BAIAP3	NELL2				MRPS16
		ERCC4		PCBD1	LOC105373383				TNIK
		MAP3K14		DAPL1	CENPP				CD38
		PCDHB8		FOLR2	GRM5				NECTIN2
		ZNF25		SNX7	ACP1				CNN3
		NSUN5		LY6H	PBXIP1				CD151
		CLK4		SLC7A4	EMX2OS				LINC01547
		MORC2_AS1		WDR66	NR4A2				SH3GL3
		GOPC		GRIN3A	LINC00886				SIN3A
		ZNF821		STUM	BBOX1				EIF6
		ZSCAN29		TMEM263	ANXA11				ARMCX1
		COX10		SLA	PPIL6				SRR
		ADCY1		RBP4	CSPG5				LSP1
		POLDIP2		GABRA5	TTL				ERBB2
		C9orf72		KLHDC8B	SMC6				ARHGEF40
		IL15RA		CPAMD8	HPGD				JAML
		REEP6		DPYSL3	HIST1H2BD				NTSR2
		SLC15A4		PRKCD	MT1X				FCGR2A
		CDH18		DKFZp779M0652	PTRHD1				FADS2
		ZNF136		FAM71F1	SEC61B				EFHB
		PARG		RASGEF1C	MAML2				HSBP1
		CARTPT		LRRC36	ACSL4				ACSM5
		CCDC146		TCEA3	MT1A				LAMTOR4
		RMC1		GNB4	RPS2P32				KRT17
		PCGF5		LMO3	FOXRED2				SSR4P1
		FIGN		SST	UCHL1				FARSB
		GNB3		CFD	EMP3				MAPK7
		DHX32			TYRO3				x1_Mar_1
		PAXIP1			APRT				TRIB1
		CHN2			SSR4P1				GABRA2
		SLC38A9			LINC00665				TAF10
		PEX5L			RPL10A				TPPP3
		DENND4B			PDGFB				MIF
		ANKS1A			PHLDB3				CA10
		CLOCK			TM2D3				LOC440434
		RCN3			MZT2B				TAGLN2
		POU3F3			DAP				ADGRA3
		QPCT			BAG3				APRT
		PSMG3			ZNF880				GDA
		MAP10			LINGO1				DEAF1
		EMBP1			LIX1L				BCLAF3
		CFAP36			EPB41L4B				AP3M2
		TEX264			PDS5A				CCDC90B
		SLC12A8			EPN2				LOC101927420
		KIAA0141			HCLS1				ARL10
		SLC25A10			WDR17				SMIM30
		FAM214A			HIST1H2BM				STOML1
		CEACAM19			SLC4A11				AMZ1
		TAB3			RAB8B				TENM1
		NIF3L1			LGR4				GBA
		RNF6			TSPAN18				CD163
		RC3H1			THAP8				HLA_DRA
		NEU4			RUNX1T1				IL13RA1
		FAM234B			CHDH				TRIP12
		DAPK3			TMEM164				CCDC112
		AP5M1			RBM4				TRPS1
		OXR1			DNAJC3				FILIP1
		EIF4A2			DLG2				MYO1F
		ZNF782			MT1JP				FLRT1
		SPOCD1			VLDLR				HECTD2
		MPC2			LOC100288911				SPATA24
		PGD			CYS1				AGA
		PNMA6A			SIVA1				PON3
		SLC25A17			NDUFA6_AS1				NUDT2
		CEND1			BEX2				ADCY2
		HIVEP1			MYRIP				LAMTOR2
		PCDHB11			NT5C3A				GGCX
		LONP1			ANKRD30BP2				EZR
		PINX1			MYO10				MT2A
		FAM209A			NOP14_AS1				C8orf46
		FAT3			CCEPR				MT1X
		ATF6B			CDC42BPB				SMAD3
		TSPYL1			HCK				MCUR1
		TIE1			PAPLN				ELOB
		ARHGEF3			SSC5D				PLAC9P1
		KREMEN2			CA12				ARHGAP36
		FAM43B			ZCWPW2				SOWAHD
		PTPN4			BEGAIN				PTS
		KLHL15			TBXA2R				NOV
		LINC00667			TAL2				YWHAH
		ZNF567			SLC22A3				HCG23
		SCN2B			HIST1H2BN				ALG1L
		ANO8			PACS1				NFATC1
		PLEKHF1			HEPH				MT1L
		EIF2B5			F3				LDHA
		TRMT11			CDKN1A				MYDGF
		CSRNP3			PSMD8				DHCR7
		GIPC1			SMIM10L2A				GNB2
		ALS2			TMEM42				AEBP1
		DHX16			TBC1D14				ZFP36L2
		NGLY1			LONRF2				NIPSNAP3A
		ZNF500			NPHP1				COG1
		OXA1L			CD81				HNRNPC
		ILK			EIF2B3				AQP4
		SNX24			NECTIN2				CTSH
		CALCOCO1			C16orf74				HAVCR2
		MGC16025			B3GNT4				AQP5
		NIPA2			MHENCR				BABAM2
		DIRAS2			DCHS1				ANOS1
		PFN1			DGKH				MORN5
		ATXN2			MRC1				AP2B1
		WDR91			WDR62				CLDND2
		CAMK2B			SLC44A3				CD84
		ANXA3			ANO3				SSTR2
		RXRB			ZNF818P				EFEMP1
		SPART			HMGN1				SSC4D
		PLAG1			YAP1				VKORC1L1
		CAPN1			FBXO17				PUSL1
		CCDC126			ALG8				LOR
		CLUHP3			MEST				PTGES
		HTATIP2			LYPLAL1				NPB
		BMPER			UTP11				HYI
		RAD52			MORF4L2				ACTR10
		ZNF436_AS1			SEC11C				LOC101060391
		USHBP1			KCTD21				SLC2A4RG
		CSTF2			GGCX				MLNR
		PKD1P6_NPIPP1			WBP11				LYPD1
		FEM1C			PHF13				FAM184A
		SFI1			METTL5				FPR1
		MRPL58			POLR2G				SUSD3
		GNLY			KLRC2				PUM3
		TIMM44			NPB				GNG12
		SRSF1			ASTN1				MRPL28
		SMOC2			SPARC				SNTB1
		APPL1			USP14				RXRA
		NELFCD			DUS4L				LY86
		DDX11			TRAF3IP3				SMAD1
		ATP6V1G1			TUBB2B				RASGRP1
		MAGED2			NUDT16L1				IFT27
		AMH			KIAA1324				ALOX5AP
		C11orf68			SLF2				LPAR6
		PPA1			SCAPER				TRIM71
		CHD6			SMARCA1				HPCAL1
		ITGA2B			VSIR				SRSF12
		SHROOM3			MMAB				SELENOW
		POLD3			ANTXR1				ST5
		SORBS3			FAM212A				GLI3
		C12orf10			TMEM208				LHFPL3
		PCCA			TNKS2				OXTR
		SNRPA1			FAM229B				FABP5
		DUSP1			CKS1B				SLC39A12
		TRAF7			LOC100130331				ZNF436
		ACVRL1			FAM126A				SPATA4
		AMIGO1			ARHGEF26_AS1				S100A16
		TAS2R50			EFEMP1				BAIAP2
		DNASE1L2			LSM4				SLC2A10
		ARPP21			SMIM10L2B				APOPT1
		ETS1			AGPAT1				NUDT16L1
		MNS1			GALNT18				ADRA2C
		ATAD2			MAP1LC3A				ARHGAP45
		EIF4G2			LOC107133515				MXRA8
		SLIT2			WDR44				PTCHD1
		DBNDD1			LINC01197				CCDC189
		MRPS26			TP53BP1				S100A10
		FOXRED1			UBE2A				LOC101927318
		SENP1			BDNF				SLC26A4
		TSPAN5			PNRC2				ADRA1B
		PIAS4			TCTE1				PLSCR4
		GALNT3			C22orf39				SAMD9L
		TGM2			TIMP3				PRIM2
		ZNF787			TLN2				SNTG2
		DDX46			MLEC				NWD2
		THAP3			SRSF12				SQLE
		ADRA2A			HPGDS				GLI1
		C20orf196			LRP1B				FUCA1
		ZNF230			PPP2R3B				PTER
		DIP2A			NPHS1				ZMAT1
		PPL			FAM89A				C19orf70
		DTX3			LOC101927420				TLDC1
		CDK11A			ATP2C1				SMIM10L2A
		FCHO2			SELENON				MAPK3
		REP15			SERF2				TCTE1
		SND1_IT1			SERP1				CABCOCO1
		ENKD1			MCUR1				NUDT10
		NPPC			CYB5B				CHRNB1
		TAF5			PTER				HMGCS1
		ZRANB1			RLBP1				MMP28
		USP36			PLPBP				UCHL1
		SNORC			SLITRK6				TP53BP1
		DHX57			HIST1H2BH				PERM1
		NR2F6			ADH5				HSD11B1L
		ATP5MPL			HHEX				ACTR3B
		MSANTD2			LARP1				ADAM28
		TSPAN13			STARD3NL				RPL36
		RPF2			SLC7A11				PIFO
		NUDT5			SASH1				ZNF727
		POLR3D			NTNG2				CYTL1
		CFAP69			SPINT2				GLRA3
		RABL2A			TXNRD1				SNRNP27
		PCSK6			DIRC2				PLTP
		HTR5A			VANGL2				LOXL3
		RNF144B			GPC2				SLC19A1
		CLCN2			ANKDD1A				LRMDA
		ALKBH3			PNPLA4				STK32C
		FKBP7			SARNP				LYRM9
		ZNF280D			DCN				ZCCHC17
		AKT1S1			ACADL				KCNMB2
		FGF13			IRF5				ACADL
		SLC6A12			SVOP				GNPTAB
		FSTL3			USP18				MTCH1
		INSL3			RAB40B				ATOX1
		RFESD			SYNGAP1				ANKLE2
		RACGAP1			RCN1				COX6A2
		MICA			TMPRSS5				HRAS
		USP9Y			OTUD4				NFKBIE
		EMSY			LOC440934				LINC01736
		SMIM8			YWHAH				FERMT2
		ADNP2			FILIP1				FBXL2
		TBX3			TMEM242				TAMM41
		TRIM9			GS1_124K5_4				TXNL4A
		SAR1B			ZFP36L1				PPP1R17
		ZCCHC3			ZNF462				TBCB
		MYSM1			KLHL13				YJEFN3
		MACROD1			HIST1H2BO				CHCHD6
		TBK1			VEZT				CX3CR1
		CBR3_AS1			CRSP8P				HES1
		ABCA7			HADH				PDS5A
		DNAJC18			ZDHHC15				DNAH12
		SEZ6L2			CARMIL3				HBM
		SHMT1			CDH2				UFC1
		ZNF57			ALDH2				C3
		RRP15			ELOB				RPL27A
		MAP3K21			MEIG1				PTRHD1
		PDSS1			DPH6				PNMA8A
		HOMER3			SH3BGRL3				RASL11B
		CD320			TUBB				ADCY7
		ZBTB7B			ZDHHC14				CCDC153
		C12orf57			TEAD1				KLHDC8A
		MED20			CSF2RA				TSPAN4
		PCDHB2			C22orf23				RYR1
		PNPLA2			FABP3				ACKR3
		ZNF547			LOC441666				MS4A7
		ROBO4			PTRH1				RNF7
		INAFM2			WASHC3				ADGRG1
		UNC13C			TTPA				PLXNC1
		MECOM			C10orf105				B4GALT2
		GLMN			TLR2				TIMP2
		KRIT1			TMTC1				WDR25
		XPR1			NEK6				FABP3
		NUP54			EXOC4				FAM19A1
		TAS2R20			LOR				ISYNA1
		AURKA			MEGF11				DUSP18
		ADAM11			ENTPD6				UQCC2
		WDR81			GPR83				HHIPL1
		ZFP91			TINCR				CD68
		SPRED2			SCAMP1_AS1				SUMF1
		PRADC1			RNF181				FGF2
		FAM3A			LIG1				LIN7B
		TCTN2			PCDHGC5				TUBB4B
		SUCLA2			RAB8A				MRPL37
		AIP			PSAT1				MARCO
		KDM5D			DOCK7				ZSCAN18
		COX5A			PON2				RNASE6
		MEGF6			PPIL4				HEBP1
		AK1			RTN4RL2				CDH4
		TACC3			C19orf12				TMEM108
		ERG			PLEKHO2				PON2
		DAPK1			RPL39				SGSH
		CD8B			MAN1B1_AS1				POLR2G
		BRICD5			SH3BGR				LIX1
		TMEM170B			FKRP				RARS
		IDH3A			HNMT				APLN
		CNOT10			GPM6A				STON2
		ANKZF1			CCT5				KCNMB4
		TM4SF18			SCD5				METTL1
		KIAA1324L			LEPROT				HLA_DMB
		ATP8B1			RAP1GAP				PDCD5
		PKD2			SLC26A11				FZD2
		GAS8			SNCA				IL3RA
		DNMBP			MLNR				NCAM2
		EPM2A			CYB5D2				PRDX4
		CAMTA2			SLC6A16				COG5
		ZNF48			PTN				TSPAN18
		LINC00963			RPL32				MAOB
		GMEB1			CELF3				RNASET2
		LOC100507642			ZNF577				SYTL4
		POLR1D			TCTN1				MT1G
		TSPAN19			TENM1				RAB27B
		DPH3			CLIP3				PDLIM3
		ZNF736			APCDD1				COL21A1
		ZMYM6			SLC52A2				FKBP1B
		KLHL24			ATOX1				KCNG3
		PFKP			PDCD5				THRA
		MLST8			MOSPD2				LRRN1
		RERG			NSUN6				ARPC3
		PCID2			PPP1R42				VSIG10L
		BBOF1			STOM				TMEM238
		ADCY4			PABPC1L				CD33
		PPT1			PTGES				ARPP19
		PNISR			NUS1				SHISAL1
		ZNF248			FAU				ACTR1A
		FLRT3			RAB23				CDKN2D
		DAPK1_IT1			MAOA				DHRS9
		STX6			FARSB				DDX10
		MYT1L			TMEM91				MRPL23
		VPS54			CSMD3				MT1E
		DTWD2			ZNF438				GRIA1
		SMYD4			MALL				BORCS7
		RHOT2			MOB3A				F12
		XBP1			CELF4				MZT2B
		KIAA1217			HMGCR				MZT2A
		PACSIN3			ADGRA3				CDC42
		LANCL3			CCL28				CNIH2
		PHKA2			ZNF845				ADIRF
		GPR61			MINK1				FAM86B3P
		TNKS			MAF				SCPEP1
		DESI2			LINC01094				ZNF350
		CEBPB			RIMBP2				VAMP8
		BOD1L1			RFC3				HES4
		ABCB10			ALDH7A1				DOK1
		LRRC32			CCIN				SMIM4
		BCL6B			TCAP				LOC100288911
		MCRS1			IL15				ACOX3
		PRMT9			MZT2A				MFSD12
		TBCC			CAPG				VANGL2
		VCPKMT			UPP2				GGTA1P
		AZGP1			ASCC3				GOLM1
		SOX17			ZNF674				SLC26A4_AS1
		DGKE			CEP89				FZD9
		CAVIN4			TTC8				CKS1B
		MORN1			GAL3ST4				CMTM7
		HDAC8			TP53TG1				TMEM208
		ACTL6B			GNA12				THAP8
		PENK			IL13RA1				TIMP1
		RASL10B			TBCA				SLC26A11
		PTPN12			GSKIP				IMPACT
		BLMH			AHCY				TBXA2R
		VPS11			STK31				APLNR
		KBTBD4			RNF157_AS1				NOVA2
		PRR22			FDXR				TSEN34
		GGT5			IGSF6				PTPRC
		PMAIP1			MAGED1				NEBL_AS1
		CNDP1			RESP18				FABP5P3
		MPG			RSPO4				RASL10A
		POU3F4			FGF2				PPM1N
		PCDHA11			ZNF449				EMP3
		APBA2			LINC00461				HERC5
		HNRNPA3			PAXBP1_AS1				IGF1
		ABT1			JUN				C2orf73
		MED22			HEY2				E2F3
		ZSCAN21			HERC5				GPNMB
		NHLRC4			ANP32E				CNMD
		CCDC96			USP9X				PSMB7
		DLL1			NAV1				ALOX5
		DCAF8			SNX2				TTN
		TMEM191A			ITGB7				SLC1A4
		RSPH3			ZFAND3				RNF181
		LNP1			CELF5				RGS18
		BTN3A3			ETFRF1				GTF2H5
		MELTF			PLCG2				SPARC
		PUM2			MT1G				STYK1
		ZNF629			DCLK2				NPHS1
		USP19			SIGIRR				LOC102723665
		SDR16C5			TAF10				UMPS
		EDC3			ITGB8				IFI27L1
		CACNA1I			SLC1A4				APOM
		ZGRF1			GSPT2				RER1
		NAP1L5			BEX1				PYCR3
		GATAD2A			TAGLN2				RCN2
		FGF12			MTA3				FAM117A
		H2AFZ			MTMR12				ARFGEF3
		PFKM			UQCR11				MAGEH1
		NQO2			GMFG				ANGPT1
		POGK			ATP5ME				EIF4EBP1
		NAB2			IDNK				PAX6
		ATXN7L1			KPNA3				RBM8A
		RAD51AP2			NUDT17				CCDC148
		SIAH2			RBFA				FAM174B
		MAP3K12			DOCK8				PPP1R32
		ARHGEF2			SMIM27				GXYLT2
		KLF2			LSP1				CARMIL3
		ISPD			LYRM2				KIF21B
		HEG1			SEC63				UHMK1
		HKR1			WIZ				TRPV2
		MOSPD1			HSBP1				LOC100507516
		CCDC12			GRM1				CCNA1
		ZNF189			TTYH1				SPATC1L
		ZNF442			SH3GL3				RAET1E_AS1
		CDK9			ZNF575				FZR1
		DHRS11			MRPS6				APTR
		ARHGAP10			DUSP5P1				NEDD4L
		ADORA1			CMTM7				ZFP69
		SPIRE2			SHISA5				NUDT18
		DUSP5			PRKCG				SIGLEC11
		MAMDC4			HBG1				TRIM22
		SLC26A6			RPL37				DMGDH
		CAD			TCEAL1				FDXR
		FAM90A1			RPS24				ATP6V1C1
		SEC23A			LOC101928111				SEMA4F
		ZBTB39			ITGAM				NKD2
		ACER3			ERFE				CTXN1
		NFKBIA			DNAJA4				FAM229B
		FBXW5			SLC25A23				SOX5
		ATP5F1D			VSIG10L				PGAP1
		VMP1			SMAD1				CCDC71L
		C18orf25			TBX19				MGMT
		NRIP2			RAB34				MILR1
		AATBC			R3HDM4				ID4
		F8			SNAP29				IGFBP5
		PYROXD1			SAP30BP				SAMD15
		CLK2			IL34				NAV3
		LAMA5			SQLE				ANO2
		GTF2A2			PDIA3				PID1
		ANAPC7			LRRN2				TM7SF2
		RUSC2			GUCY1A1				PYCR1
		RING1			DMD				TMEM120A
		PRR3			NLGN3				GRIK2
		GPR146			FIBIN				EMID1
		BMP1			VBP1				PYCARD
		LRRK1			NRXN2				SYT4
		MRM1			AKR7A2				STK17A
		ZBTB7C			TPM3P9				CIB2
		SPIN3			ZFHX3				JUN
		SPATA2			FPR1				MT1B
		UCKL1			MKL2				PSMB2
		SMARCC2			C1orf220				HSP90B1
		PPP1R35			MPV17L2				RGS10
		FAR1			B3GALT6				DERL2
		PITPNM1			CD33				SVOP
		PIP4K2C			SH3RF1				HBG1
		E2F6			SRGAP1				RAB32
		SETMAR			APAF1				PXMP4
		PEX12			MAGEH1				FAM120AOS
		COPG1			RYR1				PDE2A
		SNRNP40			SLC2A10				CDH11
		CCDC82			PSENEN				WLS
		DDX56			MT1B				NBDY
		IP6K3			NELFE				THTPA
		BIVM			SQOR				ACOT2
		TRAPPC8			GSG1L				MAGED1
		RUNX2			IFI16				WDFY4
		GPR180			RARRES3				GSKIP
		JRK			COL21A1				B3GNT2
		TRAM2_AS1			HHIPL1				GSS
		SUPV3L1			ACKR3				FCGR1B
		SCRN2			EPHX1				LSM4
		UTP15			CMSS1				CAP1
		NUP35			CCDC191				SLC4A3
		PHC2			SH3GLB1				PTRH1
		FAM35A			TXNL4A				CHST1
		CAMSAP2			NPTX2				PEX10
		CTHRC1			CACNA2D1				C11orf97
		PIK3R4			RAC2				ARL16
		CASP3			PCBD2				MYADM
		LOC101928303			KLRG1				FAM129B
		CENPBD1P1			LOC100240735				MYB
		SENP3			BCAN				PTPRF
		MTG2			ANOS1				CYB5D2
		HMGB2			TMEM170A				RAPH1
		NAB1			RPS18				TIMM13
		ASAP1_IT2			LIX1				SRGAP1
		SON			CABCOCO1				TMEM234
		SDCCAG3			ADCYAP1R1				ZNF226
		BMP8B			RIN1				HRASLS
		SMAD7			ARPC5				CCDC85C
		CCNQ			GMFB				LINC01140
		WDR12			NACC1				SOX4
		ZNF768			KLRC3				SFTPD
		DNAJC17			ANO2				FDPS
		WNK3			INTS4				CMSS1
		AFG1L			IMPACT				VAT1L
		APOLD1			MT1L				ADAMTS19
		SLC35B3			CNTN1				HMGCR
		ZNF415			KRBOX4				VWCE
		CALML6			FSIP1				ME3
		CDCA8			C1R				DACH2
		DNMT1			PLD6				LOC105379807
		THEM4			SNTG2				EXOC6
		JMJD6			STAG3				MYH15
		ZNF513			ZFP36L2				SUB1
		AGO2			CYTH4				FAM171B
		NGDN			CMAS				GLOD4
		UNC80			TNR				TMEM256
		C22orf46			JPH4				DYDC2
		ANKRD13D			SUMF1				FAM212A
		MZF1			SLC8A2				FAM149A
		FASTKD3			SLC2A4RG				RTN4RL2
		GATAD2B			FADS2				FKBP14
		ZNF561			STIM1				PSENEN
		HIF1AN			C15orf40				KLF6
		CAVIN2			ZNF667				UBL5
		MAD2L1			ADRA2C				PIM2
		VWF			C1orf226				TYROBP
		BVES			KCTD10				MACROD2
		SLC38A5			MCM3				RASAL3
		GRAMD1A			LGALS9C				TMEM53
		GTF2IRD1P1			C12orf73				MBOAT7
		PDE4DIPP1			TMEM130				DZIP3
		CKAP5			CD8A				ACOT8
		IRF2BP1			SHF				VEZT
		ALKBH2			RIPK2				TUSC3
		MCRIP2			PNCK				LINC02076
		TBC1D2			SIDT2				ADRB2
		ABHD16A			AGAP2				HPCAL4
		CLK2P1			RAE1				SARNP
		CCNL1			LOC339803				TFPT
		ASCL1			PTDSS1				ZNF229
		THAP2			PIM2				PRR5
		TTC5			HIST1H2BC				MR1
		TP73_AS1			SLC39A4				ZFP36L1
		PDE4D			ERICH2				KRT86
		GAPDH			GTF2IRD2				LST1
		COPS7B			PALM				SLC16A2
		TCN2			IQCA1				OST4
		TRIM3			HLA_DOA				CYTH4
		KRTAP10_1			JMJD7				NABP1
		TMEM243			TUBB8P12				LCP1
		MED30			PTPRF				LINC01197
		ATAD3B			NHSL1				CCR1
		FAM198B			APLN				TMEM176B
		NUP155			RDM1				MGST1
		LTN1			AOAH				HGH1
		FSD1			RAP1B				APBB1IP
		PAN2			CBFB				A1BG
		AKT1			CYBRD1				LINC00900
		IMPG2			AK5				CCBE1
		ABCB1			PDIA3P1				DTNBP1
		LPAR5			GSTM1				UBA52
		CDR2			CFAP73				VSIG4
		GGTLC2			JPH3				ZC3HAV1
		REL			MLC1				FOXN3_AS1
		DHX15			SLC44A2				ANKRD50
		OR2M1P			PEX19				WDR54
		SBNO2			CTSO				MMAA
		POT1			PTPRG				SUSD1
		TBX1			ENOX2				B3GNT5
		GPATCH1			ATXN10				NELFE
		FKBP9			FAM151B				SNHG8
		PCDHA1			SYK				DHX58
		TRPV3			POLE4				PIRT
		TASP1			DEAF1				PDGFRA
		MBTPS2			IFT74				PAFAH1B3
		NAA20			C1orf50				TMEM17
		ALKBH8			EVI2B				MDGA1
		MSTO1			AK8				GSTM3
		ARMCX3			MYOM1				SPICE1
		KANSL2			BCHE				DOC2B
		TMEM69			TMEM106A				VWA5A
		TET1			C1QTNF3				NDUFAF8
		MICU1			PSORS1C1				DISP2
		DTX2			FOLR1				PEX19
		EDN3			ADAM28				SLC27A5
		SNX29P2			FTL				SULF2
		OXCT2			CCDC171				DNAJC2
		LENG1			CPNE5				TBC1D24
		CARMIL2			SLC25A22				NPY
		LOC90246			FGFR3				CSF1R
		MYOT			RYR3				KLHL1
		MFSD2A			TMC8				TRIB3
		NKAPD1			FAM105A				SLC2A12
		SEMA3E			DUSP18				NIT2
		ZSCAN32			FKBP1B				SH3BGRL3
		MALT1			SESN3				KCNN3
		CUL1			SDF2L1				UCHL3
		KPNA4			COL8A2				GPRIN1
		ZNF668			CHD3				NAGK
		CCDC93			LHFPL3				DNALI1
		KIF23			SCN7A				SKAP2
		GALK1			SDC3				LRPAP1
		SNX25			CHST9				SCUBE2
		KIAA2013			ASH1L_AS1				SPINT2
		PJA2			EZR				SNCA
		LRRC8D			TMEM47				SORBS2
		PRAMEF20			MRPL49				TNNI3
		POLN			HBZ				CNGB1
		TTLL5			LINC01547				LOC441052
		NUP188			CX3CR1				SSR4
		RBP2			CCDC8				FGGY
		ATP13A1			FAM107A				CARD17
		NAA15			AFF2				OPRM1
					FBL				MYH7
					ARHGEF40				CETN2
					SNTB1				KCTD12
					PALLD				ARPC2
					COPZ1				GMFB
					OTUB2				FAM46A
					TG				BSPRY
					MMD2				EDN1
					LOC105374546				PRMT2
					LARGE1				VAV1
					MAD2L2				TNFAIP8L2
					LOC101060391				AIF1
					STOML1				TMEFF2
					ALOX5AP				MOB1B
					PPP1R18				FAM86C1
					DTWD1				ROBO1
					ARL16				NOL4L
					PLIN5				ZMYND10
					SPA17				TNNT1
					PTHLH				KCNQ1
					PLAC9				ZNF706
					AQP4				DDA1
					C1QL1				GPRIN2
					TECPR2				CEP83
					ZNF226				LSM3
					GRID2				MARCKS
					TNFAIP8L2				OTUB2
					NDUFC2				DYNLL1
					SHISA7				MT1F
					MCFD2				TDRD9
					DNAH9				MPV17L2
					ZDHHC24				LSM7
					MBNL3				CACNA1H
					TMEM255A				CCT5
					HLA_DMB				PHPT1
					TTC9B				BYSL
					SMIM4				MANF
					LRRIQ1				TMSB10
					ZNF516				ISOC1
					RASGEF1B				ELL3
					TPM1				GGCT
					MYO1F				SDK2
					WWC1				EIF1AY
					NUCB2				TMEM176A
					EPHA5				LRP1B
					RPN2				LINC02482
					B3GNT5				SLC17A8
					SIL1				MYL12B
					GPM6B				CBLN1
					PARD3				LINC00260
					RSPO3				RNASEH2C
					TRIM27				CNTN1
					AKR7L				BCL7C
					SRR				CRHBP
					GJA1				IGSF22
					TNFAIP2				TG
					CD74				CEBPA
					IGFN1				PGM2L1
					UBE2S				P2RY12
					LINC00900				GMIP
					ACSBG1				HKDC1
					PPDPF				LOC285097
					ICAM3				CCDC167
					PSIP1				TIMM10
					TRIM71				PNCK
					DNAH14				NKAIN3
					CACNG4				DNAH14
					LMO1				LOC101927027
					TSPAN11				KLK7
					ZNF572				HTR7P1
					DOC2B				SP5
					SOX4				KCNA3
					ABCA1				HIST1H2BK
					SSSCA1				HACD4
					RMI2				BCKDK
					PNMA8A				C1QL1
					CCL19				LINC00937
					AP5S1				LRRN2
					ZNF229				AP3S1
					UQCC2				DOK6
					KCNG3				CNR1
					MAPK8IP1				GASAL1
					ZNF521				RTBDN
					RHPN2				ADAMTS9
					SNRPD3				POLR2L
					WDR1				GMFG
					SYTL5				FZD1
					PELI1				UG0898H09
					FAM129B				SMIM29
					WNT10B				CCNH
					DOK6				GABRA3
					CACHD1				NOL4
					SLC2A12				TRIM24
					PYCARD				CHID1
					ZMAT1				ME1
					TMEM136				GLT8D2
					DPYD				NUDT14
					APTR				WDR6
					DSEL				BCL2A1
					PPCS				NANOS1
					HAVCR2				RFC3
					ARHGDIA				B3GALT6
					CCDC148				B9D1
					PCDHGA12				TMEM200A
					LPAR6				RASAL1
					BLVRB				NPY1R
					VAMP8				NKAIN2
					LOC729683				SLC30A10
					B9D1				PSORS1C1
					SPRED1				CYBB
					TSEN34				LINC00484
					TSPAN4				CD63
					KLF8				STX17_AS1
					GABRE				IL17RD
					TNNI3				ARHGAP33
					TMEM51				SFMBT2
					P4HA2				C1QL3
					LOC729970				FAM105A
					CAP1				C12orf45
					CDC42P3				WTIP
					S100A16				TSPAN2
					SHISA4				TUBB8P12
					PTBP3				C6orf52
					C3				NLE1
					HK2				EFNB3
					DDA1				COCH
					ALCAM				TM2D3
					FCGR2A				KIAA1024
					UMPS				FABP7
					LOC440434				WFDC1
					CFAP44				FKBP1A
					ADRB2				VAT1
					C2orf80				B3GALNT1
					CCDC112				TENM3
					RSPH1				C1QC
					NEBL_AS1				RHBDD2
					LIMD2				EGFEM1P
					SP5				GNG2
					CCDC6				PRAF2
					TLR4				SYT10
					PIANP				C1QB
					KCNQ1				DIAPH3
					FUOM				S100Z
					SLC27A5				RGMB
					IPO5P1				LINC01094
					CCZ1P_OR7E38P				HEYL
					PYCR3				IL33
					PHPT1				SHISA9
					ARRB1				PLCB2
					ITGB2				ENOX1
					KCNK2				ARHGAP28
					CTXN1				PMVK
					VAV1				CLTCL1
					SUSD3				COMTD1
					PSMB1				EFCAB1
					BMP2K				PSMB1
					CREM				VPS37D
					MOXD1				RIIAD1
					LSM7				C12orf75
					TIMP1				FCGBP
					LOC728392				MYL5
					CMTM3				EMG1
					HTR4				TIMM8B
					HSPB11				SYT17
					PANX2				HCN4
					RFX2				ADAP2
					FZD2				PPEF1
					ACSF2				P2RY13
					KBTBD6				LOC642852
					B3GALNT1				DNAAF4
					APOPT1				DHRS2
					NCAN				FYB1
					FAM196A				SSSCA1
					TNFRSF13C				PLAC9
					OPHN1				GALM
					ZNF286A				TXN
					CSPG4				GRP
					TMEM238				KLK5
					GDPD2				ERICH6_AS1
					SNRNP27				NR4A3
					DNAH5				SLN
					BLNK				RPL12
					DMGDH				LDHD
					HYI				SSTR1
					CD68				LOC729970
					PCDHGC3				FZD8
					PKIB				HTR7
					ABHD17C				DNAH2
					FKBP14				LOXL1
					CAMKV				RIOX2
					CXADRP2				GRID2
					TNIK				ZNF831
					GPAM				CYB5R1
					CDKN2D				PRMT6
					NDUFB1				LRRC3B
					RSU1				GPR34
					MRAS				CREM
					CPVL				NNAT
					ZWINT				LAMA1
					FAM149A				TMEM159
					UFM1				MANEAL
					RGS10				DNAH5
					CAPZB				CANX
					CNN3				JPH3
					INTU				OPRK1
					OXTR				IFI27L2
					ANKRD50				FAM207A
					SIN3B				KIRREL2
					MBOAT7				NUDT11
					MSANTD1				SIL1
					FGGY				CHMP1A
					PRSS35				SAMD9
					LST1				HCST
					VPS37B				C1orf50
					TYROBP				HBQ1
					TEKT2				BIRC3
					FCGR1B				KLF8
					PSMB2				GABRB1
					SHISA9				MESP1
					PLPPR3				LUZP2
					MYH7				TRIM27
					PCK2				SEZ6L
					LRRC42				FAM110C
					ITPRIPL2				FAR2P1
					DENND1C				FAR2P2
					TMEM100				RNF150
					BORCS7				PPM1M
					MNDA				WNT10B
					TMOD3				RAP2B
					ZNF727				UNC5B_AS1
					LCP1				PCDH20
					CHMP1A				RRP7BP
					HSP90B1				PPP4R4
					ACKR1				TUBB2A
					RHOC				LOC100506100
					SOX9_AS1				NECAB2
					LYPD1				SCN7A
					VSIG4				CDH10
					PTCHD1				GPR88
					PTPRZ1				ZCCHC18
					TUSC3				PACRG
					FGL2				RRAS2
					PDLIM5				PKIA
					ANKRD19P				C1QA
					MAN1A1				HES5
					NCAM2				CPNE7
					RALGPS2				TOM1L1
					GABRG1				SPPL3
					RAB36				SLC35F2
					RAPGEF4				KLK10
					MOB1B				SCN9A
					SELENBP1				NUPR1
					NFIB				RIPK2
					FAM129A				PCDH17
					RGS18				SYNPR
					TP53I3				TRAPPC2L
					PEG10				PLPPR3
					C11orf97				POLE4
					RTBDN				CASP1
					MPEG1				MSANTD1
					TUBB2A				SOX11
					PAFAH1B3				SPATA33
					ATP7B				ATP2B4
					GPRC5C				GPR68
					IKBIP				RILPL2
					RAB27B				TSTD1
					C1QB				C5orf49
					CREG1				CENPVL3
					SSTR1				PRSS23
					PYCR1				CXorf57
					GRIN2B				RRP7A
					VIM				DYRK3
					GLI3				TINCR
					CPE				PEA15
					CFAP61				XKR4
					RPL27A				PNMT
					CEBPA				SMARCD3
					SSTR2				PCED1B
					RAET1E_AS1				NSFL1C
					LINC01736				PTGER4
					C6orf52				DHDH
					AIF1				DDAH2
					ELFN2				TUNAR
					DACH2				NKAIN4
					SULF2				FAM102B
					CPT1C				ARHGAP4
					LRRC61				IL13RA2
					RASAL1				SNX7
					SRD5A3				ECHDC3
					ARHGAP5_AS1				FOLR2
[truncated: 466 more rows]

## Sheet: ADCorr_FDR_<0.05
Neg_ADNI	Neg_UCSF	Pos_ADNI	Pos_UCSF
TNNT2	CCDC80	ARHGAP5	TNFSF12
RILP	FAM189A1	PARP11	CAND2
ADPRHL1	FANK1	HEATR5A	RNF38
SDSL	CCND1	INCA1	LRRC28
OSBPL3	NUDT1	TCF23	CDC6
LCP2	FAAP20	ARL8A	PIP4K2B
KCNS1	MSRB1	PYY2	MYCBP2
ONECUT2	SCAMP2	HDHD3	LPL
KCNS3	B3GAT3	PRR25	PDZD2
CLEC2L	DHRS13	TRIQK	OGT
TESPA1	RBM38	S100A14	PDGFD
NRG1	LYPLA2	CCDC61	TSHZ2
EPHB6	GALK1	LOC389906	BSN
GUCY1A2	MVB12A	TRIM25	MGP
MYC		DNAJB11
KCTD9		OGFRL1
KCNJ8		C11orf84
LOC100128239		ZNF341
GLRX2		RGS3
DENND2D		ZNHIT2
FMN1		C3orf33
FBXO33		TGOLN2
EPN3		SPINK7
LRRC38		CASD1
CRYBA2		MEG8
TPBG		HNRNPCL1
CIDEA		FLJ32255
KCNQ5		CCDC157
HAPLN4		LOC730183
P2RX6P		MRPS27
HS3ST5		RAB5A
NEFH		SLAMF7
PCSK1		LRTOMT
MOB2		MIER2
STAC2		ACOX1
TEX30		RNF217
SMIM12		BIRC2
PART1		EXOC3L1
LGALS1		ISX
P2RX6		IFNL3
IFT57		PRSS8
CHGA		CASP8
TMEM155		CCDC70
MADCAM1		ACTB
DACH1		FAM198A
GPR20		CLK1
RIMKLA		REXO4
STEAP2		SHTN1
ZNF365		PROSER2
SUSD5		LINC01023
EFNA5		DBR1
STAR		INPP1
E2F1		CREB3L1
MYH7B		CCDC170
CABP1		TMEM119
NOVA1		RABGAP1
OPN3		NOL6
TEX29		C20orf141
MAD1L1		TRIM46
EIF5A2		TOP1MT
CTSZ		MIB1
PVALB		PODXL
SLCO4A1		PWWP2B
PIP4P2		MST1
NSG1		ADA2
KCNA2		ATP6V0E2_AS1
LAPTM4B		BNIP1
RHOBTB2		CCDC66
DPY19L1		RGS7BP
HES6		ZDHHC19
ITPR1		BUB3
PLCB4		ZNF137P
BCAT1		DPF2
THEMIS		LEMD2
SLC35F1		SIGLEC15
PHLDB2		C11orf94
PTPRH		NPAP1
ARL4D		RABL3
NUAK1		RFX1
KCNA1		DDX6
EPHX4		FRS2
LOC100506388		OLMALINC
PP12613		DKFZP434K028
MREG		PRELID3A
CRTAC1		IFNGR1
ASGR2		SUZ12P1
MYADML2		CFAP206
ADAM23		LONP2
PIF1		TBC1D3P2
PPARGC1A		PTCD2
IFITM10		PNN
ABTB1		BSND
SCN4B		ODF3B
RAMP3		LOC541472
BICDL2		MRPL43
LGI3		TMEM50A
PLXDC1		PRR35
CRYBB1		IMPDH2
ENPP5		EME2
FITM2		AMIGO3
ELMO3		SDE2
GSTT1		WRN
SV2C		LRRC45
GPX3		SMARCA2
GOT1		RNF10
PSMD12		ALS2CR12
WDYHV1		SCO1
ECM1		ACKR4
ARHGAP9		ANKIB1
IGFBP2		VMAC
SLC25A5		ERVK13_1
MKX		SGPP2
ZNF385D		DDX60L
CMAHP		SCAF1
LINC01260		CISH
LUZP1		ZNF606
MPP1		NIPSNAP2
TCHH		DHODH
GABRD		LINC01089
TPTE2P6		HMHB1
NREP		IGSF9
KNG1		BTN2A3P
OCEL1		GPR12
VILL		SFN
LGI2		RBM15B
LURAP1L		PIK3IP1
ASGR1		STARD7
NTHL1		RPS14P3
HR		CENPO
KCNC2		SIRT1
CHAF1A		PCNX1
CCNI		TULP3
AVPI1		FBXL3
ARHGAP25		CEP70
C12orf49		TMBIM6
AKAP12		SSB
SHROOM2		ZNF813
PNKD		CNPY2
RET		DNAJC24
RELL2		C18orf12
TUBGCP5		RPL30
IGFBP6		FAM27E2
SERTAD4		ZNF337
VCL		RPP38
KHDC1L		MGC70870
ATG5		RFK
ANKRD2		RTTN
PPIE		CES1
TTLL11		NMNAT1
UGP2		MTA1
SLC39A14		EFNA1
KCNH6		SPRYD4
HAGHL		NPFF
MTFP1		THNSL1
PGK1		DAP3
CHCHD4		NDRG2
ARMC8		COG6
ZBBX		IFITM2
LOC100507507		TMEM167B
PPTC7		ESPL1
SNX21		LHX3
GFRA2		RWDD4
ESYT1		RPL34_AS1
GNAS		IPO8
VSNL1		IL21R
KCNC1		TMED8
EGFL7		SSR1
SLC24A2		LINC01881
FNDC4		CORO1C
CIAPIN1		NPIPB2
SLCO2A1		EIF2AK4
FGF9		RPL13AP3
INIP		RAB12
IQSEC1		NR2C2
GPAT3		SRP19
ATG4D		SDCBP
FASTKD5		HMGN3
SERTAD4_AS1		TRIT1
GPR158		ZNF101
ATP5F1A		CDC14B
LINC01137		ZNF440
THEM6		RNF215
CCDC25		PDE5A
TCIM		ZNF69
HCN1		ZNF594
ZYX		CASP10
C9orf24		SIMC1
NAP1L1		LRRC46
NLN		ZHX2
ZNF576		RETNLB
SPTBN5		MFSD8
TRAF3		C19orf44
HACL1		FNIP1
THEMIS2		LIMCH1
ALDH1A3		PEX2
SCN8A		RUFY3
IER5L		TDRP
SRXN1		LHFPL6
OSBPL1A		AFDN
CBLN2		HLA_J
NTN4		NCK1
CFL2		VOPP1
PTPRD_AS1		PYGM
ABCF2		CEPT1
SOHLH1		SLC35D1
METTL21A		KRTAP19_5
DHRS7		RPL35A
KIAA1107		PRKAG2
KIF9		TMEM168
IDH3G		PFKFB3
AARS		RFC1
DNAJC27		CDH20
LOC105376360		PAK1IP1
PPM1A		KDELR2
SCN1A		JAG1
TUBGCP4		MRPS10
C6orf106		CARM1
TC2N		PPP1R1C
LAMA2		ZNF699
CPXM2		KIAA0895
HS3ST2		ANP32D
SEC14L5		NUDT19
MYO15A		PLEKHN1
GSTO1		ZSWIM8
HDDC3		CYSTM1
x6_Mar		LENEP
NRGN		BTBD17
ZNF584		GPHA2
SMYD2		ACP5
MTMR2		CERS5
SAP30L		ZFAS1
NUDT22		BEST4
YOD1		LRRC10B
MOCS1		MTCH2
NDUFA12		MUC6
CAMK2G		AP1G1
GPR108		PSTK
NEFL		EIF4EBP2
ASB2		REV1
CAMKK2		TOP1P1
ZFYVE19		ZXDC
FAM78A		C17orf97
EIF4E2		UBTF
STRN		NDUFA3
SYNDIG1		MINCR
FAM216A		ACTBL2
STK39		FAM118B
C17orf75		PDE6B
PCDH12		LOC389199
TIAM2		ZNF100
CDCA5		SEC11A
ALAS1		SH3BP4
ENO2		MRVI1
MAPK10		SUGT1P1
PREP		TRMT44
MROH5		ANK2
HARBI1		CYP4F8
PHLDA2		DENND1A
EIF4E1B		POR
SCRT1		STX18
COQ3		GTF2I
ABHD12B		HIST1H2AE
MRPL15		IGFBP3
MDH1		SKP1P2
RPP25		OAS1
SKIDA1		CELA2B
PRSS16		DCTN4
AR		PTGES3
KHDC1		LONRF2
TOX2		POLR1A
NUBP1		C20orf194
SPSB1		NCAPG2
DEXI		LOC149373
FLT3		TOPBP1
SORL1		NCR2
WDR45		TCF12
ANK1		HTRA3
SLC47A1		VHL
MAST4		DMRTA2
ARHGEF16		SPG11
MRPL39		MCPH1_AS1
RAB11FIP5		PI4K2B
UQCRC1		GSTCD
SDHA		MPPE1
SIK2		CHRAC1
MTCL1		NPR2
NR3C1		DMRTA1
ATP1A1		GUF1
ACSF3		MAN1B1
CCDC51		ZNF542P
CYC1		CSNK1D
ZDHHC3		DBN1
PICK1		MDM4
GSTZ1		MINPP1
MCOLN1		HIBCH
HMOX2		ZBTB10
DIRAS1		ACVR1
GK		NYAP2
SLC25A4		KMT2D
LOC101928433		ZNF763
SIAE		SINHCAF
LDLRAD4		SKP2
NDEL1		EPHX2
DNAJC22		HIVEP3
CAMTA1		HTATSF1
TIGD3		NKX2_8
HERC6		PTPN23
UQCRH		PPM1E
SNX24		CMTR2
C2CD2		TNNC1
KCNJ11		FBN3
LDLR		ZNF66
CDK12		ZNF525
AMER1		MAP6
RRP12		PNPLA8
TMEM81		ATP13A4
ARL5B		DUS3L
LAMB3		CYFIP2
CHML		ARF1
RABEPK		GPR39
NCKIPSD		FBXL8
LINC00515		NUCKS1
BLVRA		LINC00367
ATRNL1		TBC1D10A
NT5DC1		SLC30A9
KIAA1614		OGT
SRPRA		SRP72
CDT1		STX2
THAP10		PRR36
THAP7		CILP2
BEND5		POLR3G
ERRFI1		BCL2L11
ENDOG		PAPOLA
ZNF124		TNKS1BP1
DNAJC4		PGAP2
ST8SIA5		TPT1_AS1
SLC45A4		ZNF37A
DCLRE1A		KLK12
C6orf136		MTMR3
PRKCQ_AS1		RSPRY1
NT5M		PGGT1B
TMEM14A		C3AR1
PRH2		CHRNB2
CACNG2		SLC18B1
ANKRD34C		ASAH1
C3orf18		PFDN6
PGD		MIR7515HG
ZMAT4		CCT6P3
CACNA2D2		ELK1
PLPP7		NUP37
TPST2		THAP5
SHD		IRX4
STARD5		NCBP2
NMRK1		CACFD1
FBXL15		MAP3K7
LOC407835		APTX
RALY		SLMAP
MYO5B		CCDC50
CIDEC		SYN1
RPH3A		KLKB1
MIR600HG		SH3D21
CDH6		PHIP
RNF26		PTPRB
NOS2		AGK
NIF3L1		PANK3
PHF23		RPA4
MAFB		SLX4
MAP3K13		BZW1
RNF157		IGF2BP2
FBLN7		NEIL2
ANO5		MCMBP
CCNDBP1		MED13
STAU2		ATE1
RIMS3		HSP90AA1
HTR1E		TCF4
SCAMP3		JUND
MAP2K2		S100A4
PPP1R3B		CASC2
GCLM		SRI
ARID5B		GOLGA3
CASQ1		GDI1
KLHDC9		IKZF4
SATB2		LUC7L
TM6SF1		KPNB1
ZNF284		TAOK2
CEP63		SPIN4
PCP4		FAM214B
USPL1		TBC1D32
RTN2		SYT7
COX17		CARD8
CDC37		SPATA6L
C3orf80		CTRB2
SLC20A2		PTPN13
ADAM22		SCMH1
ACSS2		ABR
MAPK13		MUC1
ADO		MRPL1
SPHK2		FAM161A
RFPL2		NOL8
ZNF25		AGER
IER5		SAMD14
LTB		IKBKB
MFGE8		GINM1
COASY		EFR3B
ANKH		PMS2CL
OR2L3		IPMK
GATS		MAP3K1
FIBP		KRTAP19_2
CCM2		EXTL3
LRCH1		MAP3K2
MRPS22		PREX2
INF2		STYXL1
LRRC14		CXorf56
EIF2B5		ZNF841
PLEKHA1		TDRD10
ACTN2		RFNG
RAD54B		TTC30B
STEAP1B		NAF1
CASC1		EMX2OS
EMB		BMPR1A
IMPAD1		ILDR2
SNAP25		PCP2
STAT4		VSIG8
PELI3		EMILIN1
IFFO1		COPB1
MRAP2		CHAD
SIPA1L2		SMIM14
MYOM2		ZNF141
TRPM4		NAA30
OXSR1		SHISAL2A
SLC35A4		SCD5
PAPD4		CCDC142
PCP4L1		ANKRD36C
LDHB		PNP
CLN6		TTC30A
RND2		ZNF468
BAG5		GPATCH11
KCNAB3		NOTCH2
AKAP6		BMP7
ADRA1D		TMA7
KITLG		FUBP3
PFKFB2		LINC00319
GLIPR1		ZNF33B
MDGA2		PABPC4
MCF2		TBXT
POPDC3		CSNK1G3
CTSA		CPEB2
ELL2		MFSD14A
NCEH1		STRN3
GZF1		ZNF486
DDHD2		CD55
BICD1		FKTN
TIMM22		STXBP3
MORF4L1		SLITRK2
MRPL16		C6orf89
PRUNE2		PITHD1
EIF2B2		KIF1BP
SLC16A7		LINGO1
COX4I1		SEL1L3
PGBD4		TMED2
PCGF1		MTMR7
CIDECP		CDKN1A
LINC01102		ZNF844
HNRNPUL2		C20orf204
ATP5MC3		ZNF611
MLYCD		ALDH5A1
PSMC2		OS9
CD99L2		LMTK3
ADSSL1		DHX40
CRELD1		TXLNA
PRPS2		RPLP1
RFPL3		SF3B4
MRPL46		ZNF43
SLC22A18		TERF1
FAIM2		XPO7
TICAM1		CCDC77
SPAG4		RIOX1
HTATIP2		ZNF730
GDPD1		FAM155B
MCF2L		SREBF1
TNNC2		ALDH7A1
AURKAIP1		SLC1A2
ELAVL4		GTF2H3
ATP1A4		ZNF746
TPK1		HERC2P11
FGF18		NKIRAS1
IFFO2		HIST1H2AB
IGSF21		RASSF7
CARS		DNAJC8
MMP15		LANCL2
CAST		HDGFL1
PINK1		LINC02018
EPHB3		TMEM35B
TM9SF2		ECEL1
RNF111		EFCC1
NDUFV2		ZCCHC7
CKB		OSTCP1
IGIP		PAPOLG
GRIN2A		TMED7
DTX4		MALL
POU6F2		CNOT9
ARL4C		FAM20B
TRMT10A		C11orf71
STRBP		LMF1
IMP4		RCAN1
CDS1		G3BP1
KLF9		TNS3
HECA		PROSER3
HSPA1L		MAP2
ZNF630		TIGD7
SCN2B		SPACA3
CTSL		CD86
PWARSN		FCHSD2
HARS		ALDH8A1
CUL3		ELMOD1
CMYA5		BSCL2
BMS1		RBM25
RXFP1		NPPB
EPHB2		PLPBP
PPP1CB		PRLHR
CAPN1		LINC00471
NDUFV1		SP3
SOWAHB		SPAST
ACYP2		ZDHHC24
MTIF2		B4GALT1
TMLHE		TNRC18
FDX1		F2RL1
SDHAF2		GABPB1
SNRNP25		STT3B
NKX1_2		TBL1X
INA		EEF1AKMT3
NDUFS3		NAT16
KLHL29		TOMM70
PCDHB9		P2RY1
AUH		SMIM10L1
DPP3		ABLIM3
GALNT9		THBS1
NDUFB2		TRAPPC2
NDUFAF5		BHLHB9
UQCRHL		SLC7A10
SARS		WDR43
ALDOC		UBXN4
AQP11		VPS18
IDI2_AS1		ZNF716
PSMG3		UBE2NL
RPS6KB1		LRIG1
CNNM1		PSMD13
LOC389705		SLC22A4
MOGAT1		SLITRK6
ZDHHC21		IRF2BPL
COA1		C17orf51
OIP5_AS1		CEP112
TOX		MATR3
TGS1		NME4
APOL2		BROX
BCKDHA		CHST11
KCNS2		AK3
COL5A2		CRABP2
MALSU1		IRX5
KDM3A		KRT8
DIO3OS		SSBP4
LBH		UXS1
CORO2A		ZNF701
SLC25A15		ADCY8
KLHDC3		TMEM106B
TRPM2		MIPEP
NEDD9		ZNF675
FBXW7		LHX2
UBXN10		HNRNPLL
TBRG1		PGRMC2
ZKSCAN5		SYNPO
DNAJC16		HIF3A
FOXRED1		SRSF5
IDH3B		FEN1
TTC39A		L3HYPDH
RASSF5		CCDC15
GCHFR		EBAG9
CNKSR3		NPM1
USO1		SLC35F5
NIPAL2		FTO
DPP8		SS18
GNA14		VENTX
PARD6A		LOC107984974
HYAL3		TAS2R60
RBBP4		TMPRSS6
LONP1		FOXS1
EIF5		TAPT1_AS1
OR2L13		CDV3
ASAP2		NEXMIF
ST8SIA1		RPL39
WDR74		SLC25A21_AS1
TNFRSF21		ZNF10
TRAPPC2B		ESD
AP1B1		x11_Sep
GALE		CRY2
TMEM132C		NDST1
TCOF1		SLC50A1
C12orf10		PHACTR2
SAP30		PEAK1
CCNB1		TK2
BID		LOC101928370
GRHPR		ERICH2
SBNO1		BTF3L4
INPP5J		NOS1
VAPA		LPIN1
CREB3L3		MGEA5
CSTF2T		KIAA0825
LRRC59		EP400
FAM92A		TTC7B
HOXD1		ANTXR1
ALKBH3		MSL1
CDKL1		GNAO1
ZNRD1		FBLN1
RRS1		PARP14
MRPL27		DIMT1
RCAN2		CPSF4
MYO19		NIFK
DHX35		MLEC
RPF2		GPR52
RMND1		MTOR
ARID2		ENAH
G0S2		ZNF790
SLC25A32		CNOT4
PNMA6A		ZNF292
ZNF57		FBXO17
SPARCL1		PLAA
OR2L8		ZNF432
MCF2L_AS1		LOC728024
KATNAL2		RSC1A1
ATP5F1B		NFIL3
PKDCC		GNA12
ZBTB16		PRTFDC1
CITED2		CSNK2A1
ARC		HYOU1
ANO7		ZNF510
MGLL		EPS15L1
RRP15		COL1A2
SLC38A1		CCDC88C
MKKS		SUGCT
SPECC1L		MMGT1
PRKCQ		RNF19B
CKAP2		ERLIN2
AAAS		TTC14
LINC00266_1		CLINT1
LINC01296		HERC4
LINC01963		ZNF808
SDK1		SP4
PMPCB		WWTR1
CLCN5		RBFA
STAG3L4		TRIM8
NAPEPLD		GLIS2
NEFM		WIZ
WDR24		SCYL2
DAPK3		RBM6
DMBT1		SNTA1
MAGI3		MAPRE3
THOC5		ZCCHC11
TRIM37		SNX19
NUDT6		KANK1
TIRAP		TMEM74
ACTN4		ZFAND6
GGNBP2		PBX2
GLRX		ADAM10
DLD		TAL2
NECAB3		BEGAIN
DDHD1		HEY1
TSPAN9		RFT1
ANKRD27		SCRN1
TIMM44		TRA2A
PDE8B		VSIR
PHLDA3		ZFP90
FAM131B		VANGL1
GJB1		MAPKAP1
PC		TPTEP1
CLP1		XRCC5
DDX1		CDKAL1
NSUN4		KIAA1211
AKR1A1		CEP78
TBCE		LMBRD2
HTR1F		CDC5L
NAP1L2		FAM126A
COX5A		CARF
NDUFA8		MOB1A
SCAI		ANKRD36B
NPM2		MSH3
FBXO28		SOCS7
ACVR1C		CYBA
SMUG1		SLC27A1
ISCU		CNOT1
LINC00672		HMGCLL1
ST3GAL1		CABIN1
x2_Mar_1		NAT10
SLC20A1		TEAD3
THAP3		GMDS
TMEM14C		FAM120A
MGAT5		CYB5R3
SLC25A3		ZNRF3
NXPH3		EIF3M
CHCHD10		PIP4K2B
BCL2L2		CPSF7
GMPS		M6PR
KLC2		HIST3H2A
FLII		EGR4
ADORA1		DDX5
ERMP1		LOC100240735
ARHGEF17		SEC63
FBXO32		CD226
RAB7B		DNAJC3
RTN4IP1		CCDC86
DHX16		DOCK9
TRAPPC1		FRY
AFAP1L1		ZNF26
MGST2		ATP10D
FES		DCAKD
STX19		FGFR4
AIFM3		ZNF680
SSX2IP		H2AFJ
CLTA		DMD
RC3H1		NAV2
NGEF		LACTB
ANKRD37		RHOA
SIRT7		DNAJC9
CTSK		FSIP1
ANKRD24		OSBP
PGP		SLC22A3
NTMT1		LINC00674
HSPB8		ZNF717
EPRS		FOXK2
SPRY4		PNO1
TSEN15		CDH23
EIF4A2		MFSD13A
FBXO40		ATXN1L
BOLA3_AS1		TLX1
C2orf27A		IQSEC2
EXOSC5		ELMSAN1
SPCS2		NFATC4
ANKRD9		ZFP36
SAT2		ZNF518B
LOC100286906		FAM161B
RHOBTB1		SMAD4
ZW10		ZNF91
PDP1		AGT
POLR2E		CDKN2AIP
SRP14_AS1		SLC25A22
CDKN1B		LRP1
BOLA3		MYCL
HSPA12A		FAM111A
SMIM13		POMZP3
ZNF318		SNRPD3
FIZ1		UBE2J1
KIAA0232		FBXL22
MAGI1		GFRA4
ITGB1BP1		MCL1
LY6D		ACTR3BP2
ARMT1		CFAP73
NDUFS2		PCDHGB7
PJVK		MED29
SRPRB		CCNY
C12orf54		EEF1A1
MRPL12		CBX1
MPC2		GRIN2C
RGS6		AKIRIN1
KBTBD11		L3MBTL1
METTL13		RFC5
KANK4		NUDT21
SUCLA2		NUP88
OSTF1		THOC1
ECSIT		ZNF471
STN1		GPR107
ZNFX1		CFL1
DPH3		PELI2
KCNH1		ABRAXAS2
CDIP1		FOXO1
CKMT2		ASTN1
KLF12		TET2
HERPUD1		SDC2
UNC5A		SREK1
DCTN2		MTF2
RNF220		HID1
RETREG2		GNAL
HMBS		ZNF112
SAE1		ARID4A
XKR9		HCG18
CETN4P		PTPRJ
ALDH1B1		TNFRSF10B
TSPAN8		KRTAP17_1
SLC19A2		SEC23IP
BDH1		ABHD2
ACTR1B		SPAG16
SNRPA1		ZNF613
RSRC1		ZBTB18
NR2F6		SMARCE1
CAPS2		LOC728989
PIAS4		TERF2IP
PAQR3		SYT11
NXPH2		CCDC65
RRNAD1		EYA1
TWF2		ATP8A1
CACNA2D3		SNX4
CNEP1R1		HIST1H2BB
QRFPR		SIDT2
GLRB		NPAT
AHSA1		DTD1
EML6		RASA4CP
CD274		NDFIP1
MFAP3		NME3
STXBP5		TTC3P1
FBXW5		INPP4B
ADAMTS5		BEX4
MAN2A1		CELF1
GEMIN7		NPTX1
ISLR		FAM24B
CABLES2		KMT2A
AMPD3		CEP128
FAM49B		TMEM87B
BACE1		PCDH1
TMEM60		LIG3
TSPOAP1_AS1		PHF21B
DNM3		MLLT3
SIRT4		LOC400710
ATXN1		CCNK
EIF1AX		MNT
PDK3		PALM2
UGCG		LIN7C
UCHL5		RIPK1
C10orf128		PIANP
IFIT1		HIST1H1C
CPPED1		GPALPP1
DBNDD1		CMTM6
NCBP2_AS2		MFSD6
INO80E		STXBP4
STPG1		CRIPT
DEF6		SUCO
ESAM		DCLK2
FLYWCH1		TECPR2
TGFBRAP1		MBNL3
FIS1		ANKRD36BP1
GSDME		ARL4A
ETHE1		DLEC1
ZNF358		ACTR3
SMIM37		STRN4
ABLIM2		CCNC
SNRK		MMD2
PDP2		ELAVL1
HLF		BMPR1B
PRIM1		ZNF710
DNAJC18		STX17
MLST8		ZNF569
GPATCH3		FRRS1L
GIPC1		FAM13C
YIPF2		PRR14L
LOC100505938		TRIM61
RBFOX3		TADA1
SLC10A3		TCF3
MAT2B		BOD1
FARSA		C3orf70
MCHR1		MORC4
KALRN		ACSBG1
PRMT7		x7_Mar
DRG1		ZNF286B
MYPOP		PPP1R2P3
STK38L		GPR75
GABRA1		ANO10
MIGA2		HLA_H
SPSB3		AK5
C14orf119		GRAMD1C
ATG101		ZNF626
PRADC1		AKAP13
CDIPT		ZNF726
HEXB		ACKR1
SEMA4D		SH3YL1
TMEM140		SPTSSA
SLC35C2		LINC00643
SNTB2		IFT81
ENPP4		ZFAND3
CTSD		USP37
DEPDC5		LRP11
FGFR2		ZNF84
CPNE9		PAPLN
PRDM1		CYLD
LINC01116		EIF2AK2
REPS2		EXOC1
FAM3A		PTTG1IP
TPGS2		CFAP44
MTO1		KDM4B
CDH18		PPP1R2
POLR3D		SRSF6
JADE1		CCIN
ZNF641		C10orf88
DOHH		C10orf105
BASP1_AS1		NLGN4Y
CCDC9		NBN
ZNF3		ZFR2
AURKA		C14orf132
RHOF		BBS4
FXR2		PLIN5
VMO1		KCTD21
KIFAP3		FAM167A_AS1
PPM1L		HNRNPU
TMEM237		MFAP4
CRYBG3		ALMS1P1
CTNNBL1		PHC3
MRPL47		COL8A2
PPARG		CIDEB
SPOPL		SPTBN1
CHRNA4		FLVCR1
GRIP2		AXL
CHEK2P2		YBX1
SIRT2		CALU
SLC25A10		POTEF
SNN		GSTM1
PNPLA2		SPTLC1
RHOV		HIST1H2AM
LRRC20		DLGAP4
TBC1D19		CXorf38
FCRLB		RAB34
SNX17		HIST1H2BE
BCAS3		C1orf52
MRGBP		EPHA6
GJC2		ZNF253
MPC1		KIAA0319
COL7A1		MFN1
SLC5A11		MED14
DPP7		CEBPZOS
LYNX1		ENOX2
FKBP2		FNDC3A
C11orf74		RBM4
KYAT1		SLC4A11
ZNF143		PRDX6
P4HTM		FIBIN
APPL1		ANKRD30BP2
FMR1		SLF2
KCNJ3		TPT1
TBRG4		WBP11
YTHDC1		PHF14
DCUN1D3		TSPAN11
HELQ		C7orf13
OXA1L		ATG12
GMPR		TTL
DCP1A		RAB21
TSNAXIP1		MED19
GPR137		SASH1
TSC22D3		RALA
ZNF493		ADGRG6
NUMB		NECTIN2
MIOS		SDS
FOSL2		ZNF534
SRPK1		KDM2A
TMEM161B_AS1		LINC00158
POP7		SLX4IP
PPA1		CDC42BPB
PTPRK		U2SURP
GPR26		TEX9
TRAK2		CHTF18
AIFM1		IGFBPL1
FAM209B		C1orf61
MPPED1		ZNF19
FEZ1		KLHL36
TIMM23		VTI1A
YRDC		ZMYND11
SPHK1		TLR4
RNF208		NACC1
ELOF1		HIGD2B
RNASEH1_AS1		ELP4
MTX3		MAPRE2
SMC1A		CSPG5
SNX14		PDCD4
KLC4		HIST2H2AB
SH3BP1		RBL2
GMPR2		SLC25A23
SPDEF		COPZ1
MFF		HNRNPH2
LMLN		ZNF107
PNMA8B		HLA_C
VPS13D		C16orf74
ST3GAL4		VCP
MRPL4		PPFIA2
TACO1		NDC1
CDK11A		HMGB3P1
LSM11		WDR82
HOOK2		CES4A
PSMC4		FAU
SEZ6L2		CHSY3
ADAT1		PTPRS
CCNB1IP1		ATP1B2
WDR61		PPP1R9B
NR1H2		RAPGEFL1
ABHD12		CASC4
AHNAK2		TNFAIP2
UCKL1		MYCNOS
ZNF780A		CXCL2
HIVEP1		TBC1D14
MTHFD2		MERTK
PMPCA		ETFRF1
CYCS		CLCC1
HPS1		AGPAT1
ANKRD18DP		CD8A
ALS2CL		AJAP1
SNX16		LRRC4B
RNF8		SLC38A7
UMODL1_AS1		PLK2
ING3		MTERF2
COL9A3		ZNF254
EVI5		SLC6A16
OLFM4		CXADRP2
IER2		GSR
SLC27A4		CYBRD1
VSTM2A		NOP58
UBL7		HGSNAT
WASHC1		MRAS
GCC2		LRRTM2
H2AFZ		RSPH1
COPS5		PHKA1
STAMBPL1		RPP30
USP19		NECAP1
CENPN		HLA_G
PPIEL		SCOC
MRPS30		SLC4A4
ART3		PVT1
ABCB10		IL15
SOSTDC1		NEK6
SLU7		CLIC6
TRMU		ASCC3
PPARGC1B		JPH1
PCSK6		CDK5R1
SLC25A11		ZNRF2
TMEM184C		ZNF608
TRPT1		BNIP2
KDELC1		TMEM126B
LRRN3		PDE1A
MAF1		IPO5P1
FAM162B		MLC1
PPP2R5B		PALM
PSMD2		S1PR1
C12orf57		MAF
NUDC		ASIP
GFOD2		FGD1
SLC29A1		ENY2
ZBTB11		ALCAM
SDHB		ZNF765
CNNM2		BAG3
MYBL1		GJA1
IPCEF1		PAPSS1
COPS7A		TAB2
MRPL22		ORAI2
UTP14C		TNR
RANGAP1		FIBCD1
TRMT9B		NDUFA6_AS1
ZNF148		AP5S1
CXXC5		MYOM1
MATK		BHLHE22
MRPL36		SLC44A2
NABP2		DNAJB5
SLC35C1		TTPA
ZSCAN29		PACRGL
TAPBP		S100PBP
FRMD5		PACS1
SRP68		OSBPL11
LINC00652		PYGO1
FRK		EML4
AMIGO1		ITPRIPL2
PIP5K1B		TMEM97
DHPS		B3GAT2
SUSD6		PRR12
HTR5A		LIFR_AS1
MLXIPL		MCCC2
CLEC11A		TMEM100
PPP1R3E		SPDL1
LINC00473		LOC728392
WDR46		PPP1R42
PPA2		EZR
SESN2		HOMER2
TERF2		LOC107133515
SH3BGRL2		CHDH
MRPS2		OTUD4
CAD		RAB7A
UBL4A		VLDLR
CPSF1		NLGN3
CNTN4		HSPA14
JPT2		EPN2
MYLK		ERI2
RAPGEF5		RPS24
SLC49A3		ATP6V0A4
ETS2		LINC00886
CARNS1		HIST1H2BL
STRADA		PRKRIP1
COX11		SMC6
LMTK2		GPR83
RINL		POLB
FAM209A		OTUD6B
NFKB1		ARID1A
PLPP1		MID1
PEBP4		PIK3C2A
AOC2		GPM6B
MAP10		PSMA3_AS1
CDKN2A		CEBPD
MIA3		TIMP1
PKM		ZNF438
WDR36		WWC1
APEH		DIRC2
UBE3D		AQP5
MSANTD4		LRRC75A_AS1
RSPH3		STAT1
ATG3		CACHD1
MITF		AVL9
PRDM2		CLVS1
FOSB		ZDHHC15
MGC34796		CSMD3
ENDOV		TTC3
GADD45B		EGLN1
USP2		RAB40B
VCPKMT		PTPRN2
PIP4K2C		ZNF883
FUNDC2		GXYLT1
LYRM4		YWHAEP1
COX10		RAB8B
COMMD10		HLA_DPB2
MNS1		NBEAL1
NDUFA9		ZNF600
PSMC3		RSPO4
BCL3		TAF9B
ATF4		HAUS3
SPR		LINC00665
SNCB		ZNF577
PRPF8		PDE4DIP
LOC100996385		LINC00950
ETV5		CAPZB
TBC1D1		APPL2
PPP1R3F		C2orf70
UQCRC2		GTF2F2
KLHDC2		PCDHGC5
ACSL3		DSP
ARG2		EXD2
IVNS1ABP		GALNT7
C3orf58		HBZ
ATP5MC2		DLGAP3
ANXA6		TXNRD1
ABCC8		EFNA2
GALNS		TSPYL2
PKD1		PCDHGA12
GNLY		CA12
YPEL3		SOGA1
CNOT10		ARMC2
FAM189B		RAB2A
LRRC23		CREG1
IFT46		MAP3K5
EML2		SF3B3
DCAF6		ZNF532
C16orf91		CAPRIN2
PSMG1		GRM7
INSM2		TMEM170A
PTPRM		SNHG19
ROGDI		RAP1GAP
KATNAL1		SFPQ
STC2		CPVL
TFRC		TNKS2
IMP3		SGPP1
TTI2		COL4A1
PHB2		RAB8A
OXSM		HIST1H2BO
NOP2		ARGLU1
EMILIN2		C11orf1
MRPL18		KIAA1143
MRPL33		RNF212
RUVBL2		COG1
GLMN		KIAA1328
GTF2A2		RLIM
APBB1		RIMKLB
COL4A4		TRNT1
MRPL53		AFF4
ELP3		CMTM3
TRIAP1		SELENON
RANBP2		VIM
ELOVL1		RAP1B
ATXN2		EXOC5
DNAJA3		ANKRD45
LAMTOR5		HEBP2
TRIM26		NUDT17
MIGA1		MRE11
UBE2D4		DNAH9
SPART		PABPC5
PAIP2		IFT20
TOMM40L		TENM1
PKNOX2		C1orf220
NUDT5		MCFD2
ANAPC7		HSP90AB1
IP6K3		MT2A
NDUFB9		PRRC2B
ULK3		ACTR3B
PRPSAP1		DNAJA4
HSPA12B		PRPF38B
COX14		LONRF3
NARF		PELI1
LOC100129138		PRPF40A
TTC12		RHPN2
NELFCD		USP24
MRM2		KHSRP
DNAJA2		FAM129A
TCEA2		CEP89
RBP1		ELFN2
CCDC115		MAPK8IP1
MKRN2		TSPOAP1
USB1		HIST2H2AC
BAZ1B		ACSL4
ANXA4		CAPG
ORC4		TIMP3
NDUFAF4		STON2
ARF5		MEGF11
MAGED2		GPAM
ATP6V1A		UBR5
LMO4		BTG1
ATP2A2		IFT52
FA2H		APCDD1
CD22		ARHGDIA
ADD1		DNAJC10
SMIM8		KCTD10
C4orf22		TEKT2
INSL3		GPC5
ZNF232		TMEM61
GALNTL5		KIAA1257
MFSD3		SUMO3
RTCB		ANKDD1A
ZC3H10		CFP
CDC7		FGL2
AKT1		RGS17
CCER2		INTS6
PER2		AHDC1
MIR9_3HG		ZNF391
ITPR3		PYGO2
ATXN7L3		PPP1R1A
METTL22		USP32P1
PNMA3		LEPROT
ICK		ZDHHC14
EMC4		HILS1
KHDRBS3		VANGL2
ERICH1		ARHGEF33
CHN1		CEP57
CDKN3		KMT2C
NSRP1		EIF2B3
LINC00667		FRMD3
LOC729930		FZD7
ZBTB38		DAP
SLC25A25		HHIPL1
MAP3K9		PEG10
ADAMTS4		BCCIP
RABGGTB		KIAA1324
METAP2		CLEC9A
OTUB1		CNN3
MPG		HEY2
MRPS7		AKAP5
RARB		USP14
NDUFS1		PRKCI
PLEKHG1		DUSP18
PARD6B		LYPD1
APOO		GPR137B
PPM1B		CCL19
CCNQ		PDIA3
HHATL		CLEC2D
NRIP1		FGFR3
DRD1		SHANK3
RNF123		TPM1
QDPR		ZBTB2
AP4S1		RELN
RPS19BP1		DPH6
POLDIP3		CBX5
LOC101928673		RNASEH1
KIAA1549L		SMARCD1
ZSCAN20		MRPL49
SELENOO		PABPC1L
MBOAT1		ZNF674
UFSP2		ZC3HAV1
GPIHBP1		CUL4B
MTRF1L		FAM151B
MED20		RXRA
PPIF		YWHAE
SYNPO2		ANOS1
RFESD		ANKRD50
PCDHB18P		WDR5
TRPC4AP		CHERP
PCYT2		HIST1H2BH
LOC101927278		RSPO3
PFKP		MOB3A
KREMEN2		CLIP3
RNF41		FERMT2
HSPB6		AK8
ZNF500		LRRC37B
FAM50A		GEMIN5
ZFYVE9		BAIAP2
FHL2		PCDHGC3
ZNF222		ABCA1
DYNLT3		ROCK1P1
LCE3C		FAM204A
BMPER		RAMP1
MOB3B		C1orf228
SYNGR1		PIWIL4
SLC2A6		LYRM9
ZRANB1		RHOC
EHD3		CENPC
PCID2		GALNT18
PABPC1L2A		NRXN2
HAGH		ZC3H8
MCRS1		SARAF
TRMT1L		FBXO3
HAGLROS		DR1
AKAP7		SEC61B
DDIT3		ERC2
FBXO25		SESN3
EDNRA		JPT1
MRPL48		TMEM51
GREM2		NFIB
ZNF793_AS1		SLC17A7
TIMM17A		SMARCA1
ANAPC2		DAB1
TFB1M		MFSD4B
CHST2		TMEM254
SELENOH		TMSB15A
GSE1		LARP1
PEX11B		DENND2C
DPY19L2P4		SLC52A2
NMNAT2		CAP2
DDX3Y		MAPK1IP1L
CDC42EP3		CPT1C
WDR12		ONECUT1
FAM234B		TCTN1
USP13		NBDY
YAE1D1		SNX2
ZNF48		ANP32E
LSM10		NUTF2
PRKAG2_AS1		PDIA3P1
ZNF304		KYAT3
MAG		RASGEF1A
PPP2R2A		NEBL_AS1
C20orf196		TMEM47
FSD1		DOCK7
AKR1B1		PARD3
ARL2		LPCAT1
RCCD1		REV3L
SLC6A13		USP18
KEAP1		DHX58
COPA		FAM89A
ST3GAL3		ZNF462
ATG9A		ERC1
ATP5F1D		SIN3B
PRMT5		DNAJC13
CMC2		GLOD4
SLITRK5		PIK3R2
RINT1		ACAP3
TFIP11		ADGRV1
HPSE2		PPIL4
ABT1		NOP14_AS1
TLX2		ABHD17C
IKBKG		NLGN1
PEX5L		P4HA2
PARL		IRF5
CNN1		ARHGEF26_AS1
FNDC10		ERLIN1
CFAP36		UFM1
GPATCH4		SLC16A8
BAG6		SMPD3
OPCML		CYB5B
LYPLA1		RPN2
PEPD		NAV1
ZFP91		UBQLN2
ZNF567		ARL10
ZSCAN9		DPY19L3
PARP3		NTSR2
ZBTB7B		MIR4435_2HG
PDIA2		ADIPOR1
RAPGEF2		LOC100507516
ZNF622		CMKLR1
ZNF436_AS1		SDC3
ZNF425		CTBP2
NECAB1		OBSCN
ZNF507		USP10
ADARB2_AS1		STK31
SGTB		PDLIM5
GOPC		ZNF449
FADS6		GLI3
LINC00622		DRD2
SENP2		KMT5A
LSM1		RFX2
DCUN1D4		DCN
RHEBL1		NPNT
C11orf68		MTMR12
JRK		UBE2R2
SCO2		NR2F1
KIF17		SHISA7
ABHD8		FANCL
SLC6A12		PSME2
KCNMA1		THSD1
SPAG5		DCHS1
ZNF697		CELF3
RNF13		SCAPER
ZNF227		PCK2
PEX12		ARPC5
HPS6		LINC00842
CNTNAP2		TCEAL1
PI4KA		ADH5
TEKT4		FAM181A
CYP27A1		HNRNPC
FNTA		SLC30A10
SAMM50		ADCYAP1R1
PTCHD4		ARHGAP18
ATAD2		CPE
RABGEF1		CDH3
CYP2E1		NAMPT
MYO1D		PPP1R8
CDK9		ANKS1B
CRH		SLC6A15
HACE1		EXOC4
TIMM21		CFAP61
IGSF1		NLGN4X
GPLD1		TRPC1
SH3GLB2		CALN1
CLIP2		CFLAR
TUBGCP2		RDM1
MTX1		DDX54
EXOSC9		GPR6
CORO1B		ZNF516
TMEM183A		IQCA1
ABCF1		CASTOR1
CHD1L		MAMLD1
MPND		CHD3
PRPF19		ANKRD36BP2
MAP1A		KPNA3
PAQR4		GREB1L
PSMD11		MRPS6
NGRN		GABRG1
LOC108783654		TLL1
HTRA2		ATP6V1D
RPL28		CTSO
SUPT5H		FHL1
BLMH		ZNF589
NGDN		BMP2K
WFDC2		EPHA5_AS1
ABHD17A		RIN1
CLPX		TSPAN4
OAT		PABPC1
PASK		NHSL1
RXRB		GSTM5
MACROD1		KLHL13
GSK3B		AVIL
NAE1		F12
GNG13		HEYL
KLHL28		EPHA5
ENTPD3		APOE
GHITM		MCM3
ITGA11		INTU
NOSIP		PM20D2
MYT1L		CCDC120
BAK1		RGS14
PCCA		TRPC4
PAQR8		TEK
MED22		HGH1
STK26		PCDH15
DIABLO		C2CD2L
CEMIP		RYR1
PDS5B		RASGEF1B
SEC13		E2F5
PXYLP1		NUCB2
LINC00963		ETNPPL
TNFAIP1		FZD1
POLD3		FYN
TMEM178B		ATP2C1
CD163L1		AKIRIN2
TULP4		NPHP1
GALNT12		EDNRB
ASTN2		AIM2
MGST3		PALLD
PPME1		GABRB3
NOTCH4		PPM1N
PTH1R		DIAPH2
KIAA1656		FBLN2
PRDX5		C2orf73
C11orf87		HMGN1
RUFY2		ZCCHC17
AIP		KRBOX4
CPNE1		CCDC171
EDC3		NEK10
ADCY1		CAV2
NRBP1		AK4
CCDC82		TEAD1
ASNA1		C21orf59
APBB3		GABRB1
PRKAR1B		GSPT2
STUB1		RYR3
PNMA5		SPA17
HPF1		ANKRD19P
POU3F1		NUPR1
CORO7		GLUD2
TRAF2		SYNGAP1
FBXO22		MBLAC2
EHD2		MACROD2
CCDC85A		JPH4
ARHGEF2		LUZP2
SLC16A14		ERICH6_AS1
TAZ		WNT4
KDM2B		S100A10
TF		RUNX1T1
ADCK2		PDE2A
SLC9A1		PGM2L1
LIPE		SMIM30
TNNT3		CCDC191
PCGF5		KCNN3
MRPL58		SLC26A8
NGB		SORBS2
NMU		AUTS2
SLC38A9		LINGO3
FEM1C		SHANK2
DHX38		x3_Mar
TMX2		GABRA2
ACTL6B		C6orf118
SLC31A2		PGRMC1
MSTO2P		KDM1B
BRCA1		MAOA
KLHL20		GPC4
KAT5		SLC4A3
GCC1		CACNA1E
LHPP		DGKH
TAF5		GLT8D2
E4F1		IFT74
B3GALNT2		TTC8
ILK		XKR4
STARD13		RAB23
CHEK2		CCDC112
CSRNP1		AGAP2
DUSP12		GRIN2B
LINC00680		HPCAL4
GNL1		PLB1
PBX3		WDR44
VIPR1		ERBB2
PLEKHM3		FAM117A
RTFDC1		ZNF831
ANKRD13D		TMOD3
TECTA		RIIAD1
STARD4		TMEM249
FAXC		OPHN1
DTNB		SEZ6
RUSC2		RNASEH2A
SPOCD1		LOC729683
PVR		SLIT3
VDAC3		ZNF667
VPS72		CDH2
NDUFA4		RRAGB
NSD2		TMEM158
ACTR6		SHF
DHRS7B		BDKRB2
FLRT2		GPRC5C
EMBP1		CACNA2D1
MEPCE		PLXDC2
TBC1D25		HTR4
QARS		PRKG1
KCNJ4		MINK1
PLPP2		PINLYP
ELOVL6		HCG23
ITGA2		DRAXIN
DUS2		CALHM6
PDXK		ANK3
ZNF664		ICAM5
CARD14		NNAT
POLR2H		TMEM91
CNDP1		RALGPS2
PHB		GLUD1
C9orf129		GRM5
PRPF6		ZNF286A
PSME3		WFS1
ACYP1		LXN
SQSTM1		GASAL1
SMARCC2		APBA1
RALBP1		PTPRR
FAM76B		PDE3A
DLL1		UCHL3
AP4M1		TMEM200A
GBA2		LOC100129291
WNK3		LIMD2
ADRA2A		GRIA1
C19orf47		PTPRA
ZNF223		NEURL1B
GPR63		ISG15
NDUFS8		DIRAS3
RAB40C		PCOLCE2
DCAF8		CMIP
PFKM		YWHAZ
IGBP1		GLRA2
C7orf26		R3HDM4
FGF7P3		MLF1
NPAS1		PLXNC1
FBXO48		ATP7B
PUM2		CAVIN3
SNRPB		SLC24A3
RHBDL2		PKNOX1
KLHL8		NR2F2_AS1
FSTL4		CPNE3
YPEL5		ZCCHC12
ABCB9		KCNE4
MRPL9		DTWD1
MMADHC		RAVER2
ZNF607		BTG3
DSCR3		FNBP1L
CDK2AP1		ADIRF
CCDC184		SCN9A
TRABD2A		KCNA4
NPLOC4		EPCAM
GALNT1		SCN3A
RAD51AP2		AFF2
LETMD1		WDR1
AKAP11		HTR2C
COX7B		PTPRG
PDIK1L		ZNF677
CYB5R4		LRCH2
MIS12		LIMK2
KMT5B		FAM196A
PDLIM2		PON3
KHK		ZMYM3
PDCL3		TRAIP
ZNF490		C1orf194
FUT11		PTBP3
COLGALT2		PLPPR5
NRSN1		LRRIQ1
TIMM8A		MAPK1
SLC25A6		COCH
OXR1		RGS8
PLLP		CALB2
ADGRE5		KBTBD6
GHDC		CASK
TRMT2A		PSIP1
CHADL		RAB3B
MRPS30_DT		FABP7
ZNF684		NUMBL
ARF6		SEMA3D
CCDC12		CCDC85C
ABCC12		GHR
MRPS18C		CADM1
NAB2		NCAN
KCNN4		TLE1
FAR1		CTXND1
MTX2		TENM3
CA7		PGAP1
NDFIP2		GNG10
RIMS2		ARHGAP6
PELO		DRAIC
POLR1C		DERL1
SPRED2		CPNE6
CLSTN1		ACVR2A
PTGES2		CD24
ZNF879		MATN2
CAPN3		SOWAHA
ZFP1		GPD2
TRAF6		TBC1D26
FBXL14		LRRC7
RPA3		APOC1
CCDC146		KCTD4
SLC25A43		PDYN
DPM1		DNAJC12
AAMP		PANX2
TMEM232		CHRNA3
CFAP20		LRRC56
ZNF564		PALMD
HIRIP3		PLPPR4
PMS2		LRRTM1
PITRM1		FAM172A
JOSD1		NSG2
ILF3		NR2F2
TTC33		PBX4
PTPRT
HKR1
EIF1B
ATP6V1F
PANK4
WDR83
C1orf43
ZNF597
TSC2
CD47
GPR4
KPNA4
VAPB
TP53TG3D
NNMT
ABHD16A
SLC15A4
NQO2
POP5
MAFF
HDAC8
SEMA3B_AS1
MED31
PAF1
DHX32
CCNT2
ZFPL1
VPS25
UNC119
IGHMBP2
GTPBP2
WDR37
PACRG_AS3
TAF13
STOML2
PER1
LOC100126784
RASD1
CDH22
SV2B
SYT15
CPSF3
AK1
CTSB
ZMPSTE24
CCSER2
TRIM41
HINFP
RMND5B
ASPHD1
PCCB
ABHD10
ACE
NPPC
SYNM
TTLL12
MCCC1
VKORC1
PPT1
ZNF513
GABARAPL1
ZNF442
KATNB1
POLDIP2
SURF4
ZNF627
BTBD10
TUFM
RBX1
DAPK2
SLC4A2
HNRNPA3
NAA20
NFS1
LRRK1
MBLAC1
LOC101929066
MOG
DDX56
JKAMP
SLC35D2
SPP1
ZBTB4
ETV1
LHX6
TMEM132B
C22orf46
SYPL1
APBA2
CHN2
PLEKHF1
PRR5L
KAT7
KAT8
AUP1
SMIM6
GUCA1B
RNF4
CSRNP2
LINC01399
RAB4A
PITPNB
CLTC
FH
DHRS11
LCOR
CAMSAP2
MANBAL
DDX42
ADARB1
ADPRHL2
FBXW4P1
MLF2
TADA2A
LOC101928303
DNAJB14
ALDOA
ANXA3
SNF8
MSTO1
TAB3
ATP6V0D1
RACGAP1
TUBG2
RABL2A
DDX23
COG4
RRM1
PLA2G4A
FBXO16
NIPA2
COPS7B
COX8A
FAM19A4
DDB2
TBC1D2
BICC1
USHBP1
AGGF1
RFPL1S
SLC6A8
FGFR1OP2
PEF1
LOC440040
VGF
ZNF79
IER3IP1
NLRX1
SLC29A2
ELMOD2
NEDD8
TACC3
CERCAM
GRIN1
RFC4
NUDCD3
DENND3
RHBDL1
FAM168B
MED7
PRDX3
LARP6
WDR81
KDM4A
PXK
NINJ2
GMPPB
TUBG1
NFATC3
ZNF550
ELAVL2
CRYGS
TFEB
CTSV
RHOG
ARMCX3
LYPD6
ZHX1
ZNF835
NEU1
KIF2C
SDF2
BUD23
TTC5
IFT122
TTC9
RNF214
CAMKK1
TRAPPC9
XBP1
TBCC
C8orf31
SON
SLC4A1AP
SFXN4
LRRC75B
SAMD13
POGK
DLGAP1_AS4
ARPP21
COPG1
FAM98C
NEURL4
PPP6R2
DENND5A
PCDH9
SH2D3C
CDK18
PFN1
C1orf131
MRPL54
GGT8P
EIF3G
CA14
RASSF2
SESTD1
CAMTA2
RNF40
PRELID3B
EIF1AD
ATP6AP1
BRD8
TMEM251
PCDHB17P
FEZ2
PLAG1
MAP3K14
TUBA3C
ZNF629
G6PD
PSMB5
RGS5
OGFOD2
ATP5PF
ALDH1L2
TRIM3
DGKE
THAP11
NEU4
UROD
LOC100506844
TSR1
NUPL2
ZNF655
HPN
C16orf62
CLK3
GAS8
C17orf100
PCSK1N
COX15
ATXN7L3B
THUMPD3
TEX264
PIGH
GRK4
GPR62
ZBTB45
ENPP6
MTG2
NR4A1
WASHC4
HS6ST1
PEX14
SPATA2
DPH3P1
SLC25A52
CCDC126
WIPF2
CTXN2
MADD
GAL3ST1
LOC100130691
CCDC78
HSPA8
NARFL
PTK2B
C11orf24
BMP1
EFCAB7
VDAC2
ATXN3
PARN
DMRT2
ZNF671
RAI2
FBXO45
TRIM59
SPATS2
RASA2
MRPS34
MCEE
KCNH5
NFKBIB
RPUSD2
ANKRD39
SPG7
RIOK3
ADAP1
MAP2K5
NKRF
ZSCAN21
GART
CCDC124
SDCCAG3
LOC105377621
TRMT1
PSAP
SLC45A3
SLC26A6
PRDX2
CNPPD1
MMACHC
CNOT8
FAM160B2
RHOT2
CHST10
DCAF10
NTPCR
GPX1
ZNF212
PRKAB1
FOLH1B
POLD4
ZNF302
FBXW4
STX3
CCT4
SCARNA17
PAPD7
UBE3B
FAM193A
HEXDC
MSRB1
PLP1
[truncated: 944 more rows]
